# Supplementary material for: An Evaluation of BfmR-Regulated Antimicrobial Resistance in the Extensively Drug Resistant (XDR) Acinetobacter baumannii Strain HUMC1
Source: Front Microbiol. 2020 Oct 29;11:595798. doi: 10.3389/fmicb.2020.595798 (PMC7658413; doi:10.3389/fmicb.2020.595798)
Supplement: Supplementary file 2 [file Table_1.XLSX]

## Sheet: Sheet1
	Supplemental Table 1 Transcriptosome Analysis of AB307-0294 and AB307.70(DbfmR) when grown to log phase in minimal media
	158 genes with >10fold increased or decreased expression are marked as follows: upregulated: blue, downregulated: red, genes studied: green.
	Genes upregulated less than 10-fold are marked in black, genes downregulated less than 10 fold are marked in purple.
	Genes that could not be evaluated because one or both numbers were zero are marked in magenta.
x	Note: The old locus numbers for 10 genes marked with x are taken from the AB307-0294 reference sequence (accession NZ_CP001172 NZ_CP024911) since they are no longer present in the obsolete sequence (accession NC_011595.1).
	The coordinates in this table do not match the coordinates in the AB307-0294 reference sequence.
										upregulated	downregulated
	gene_id	gene_locus	old_gene_locus	locus	sample_1	sample_2	status	value_1	value_2	fold_change	fold_change	log2(fold_change)	test_stat	p_value	q_value	significant	putative_function
	gene663	ABBFA_RS03320	ABBFA_000656	NC_011595.1:693133-693274	AB-307-70-MM	AB-307-MM-2	OK	196.209	74604.2	380.228		8.57072	7.73218	0.00215	0.0812574	no	entericidin B
	gene2077	ABBFA_RS10380	ABBFA_002100	NC_011595.1:2235724-2236138	AB-307-70-MM	AB-307-MM-2	OK	0.887825	260.105	292.969		8.19461	4.68056	0.2112	0.999027	no	Hypothetical protein putative N-acetyltransferase YedL??
	gene263	ABBFA_RS01320	ABBFA_000261	NC_011595.1:285849-286293	AB-307-70-MM	AB-307-MM-2	OK	19.8796	5458.43	274.574		8.10106	7.05317	5e-05	0.00744928	yes	hypothetical protein / signal peptide protein
	gene2784	ABBFA_RS13915	ABBFA_002808	NC_011595.1:2975242-2977512	AB-307-70-MM	AB-307-MM-2	OK	1.31307	343.9	261.905		8.0329	2.29218	0.47505	0.999027	no	Trehalose 6 phosphate phosphatase(synthesis of trehalose-osmoprotectant-dessication tolerance)
	gene1199	ABBFA_RS05990	ABBFA_001210	NC_011595.1:1311576-1311810	AB-307-70-MM	AB-307-MM-2	OK	65.5638	16852.6	257.041		8.00586	7.92826	5e-05	0.00744928	yes	hypothetical protein
	gene2081	ABBFA_RS10400	ABBFA_002104	NC_011595.1:2241137-2241617	AB-307-70-MM	AB-307-MM-2	OK	1.41326	287.116	203.159		7.66646	5.58212	0.0795	0.743093	no	Competence/damage inducible protein CinA
	gene1202	ABBFA_RS06005	ABBFA_001213	NC_011595.1:1313209-1315081	AB-307-70-MM	AB-307-MM-2	OK	5.02038	861.27	171.555		7.42253	3.89495	0.04135	0.542191	no	N-acetylglucosaminylphosphatidylinositol deacetylase
	gene2082	ABBFA_RS10405	ABBFA_002105	NC_011595.1:2241901-2242123	AB-307-70-MM	AB-307-MM-2	OK	205.32	22762.9	110.865		6.79267	6.82505	5e-05	0.00744928	yes	Hypothetical protein / TPR repeat containing protein
	gene1624	ABBFA_RS08115	ABBFA_001636	NC_011595.1:1756654-1757080	AB-307-70-MM	AB-307-MM-2	OK	3.39321	331.017	97.5528		6.60811	5.88657	0.0125	0.264948	no	Hypothetical protein / putative N-acetyltransferase YedL.
	gene1200	ABBFA_RS05995	ABBFA_001211	NC_011595.1:1312069-1313202	AB-307-70-MM	AB-307-MM-2	OK	11.1795	1087.68	97.2924		6.60425	6.67448	5e-05	0.00744928	yes	hypothetical protein
	gene2301	ABBFA_RS11500	ABBFA_002331	NC_011595.1:2478974-2479433	AB-307-70-MM	AB-307-MM-2	OK	23.4277	2249.96	96.0385		6.58554	6.86876	5e-05	0.00744928	yes	Hypothetical protein
	gene1221	ABBFA_RS06100	ABBFA_001232	NC_011595.1:1329493-1330030	AB-307-70-MM	AB-307-MM-2	OK	14.4152	1371.89	95.1697		6.57243	6.74408	5e-05	0.00744928	yes	Csu fimbrial major subunit CsuAB
	gene1388	ABBFA_RS06935	ABBFA_001401	NC_011595.1:1507469-1507901	AB-307-70-MM	AB-307-MM-2	OK	10.7878	981.974	91.0263		6.50822	6.6079	0.0001	0.0123855	yes	Hypothetical protein / DNA breaking-rejoining protein,Putative N-acetyl transferase YedL,Protein ycgK precursor,Inhibitor of g-type lysozyme precursor(inhibits the lytic effect of lyzozyme and facilitates host infection) biocyc: hypothetical
	gene2785	ABBFA_RS13920	ABBFA_002809	NC_011595.1:2975242-2977512	AB-307-70-MM	AB-307-MM-2	OK	14.8587	1287.07	86.6206		6.43665	5.62892	0.00025	0.0221552	yes	trehalose-6-phosphate synthase(synthesis of trehalose-osmoprotectant-dessication tolerance)
x	gene2086	ABBFA_RS10425	ABBFA_02050	NC_011595.1:2243638-2243782	AB-307-70-MM	AB-307-MM-2	OK	72.527	6231.96	85.9261		6.42502	4.86658	0.0589	0.648626	no	Hypothetical protein,Putative lipoprotein
	gene64	ABBFA_RS00325	ABBFA_000065	NC_011595.1:70491-71547	AB-307-70-MM	AB-307-MM-2	OK	166.959	14333.2	85.8486		6.42373	5.93725	5e-05	0.00744928	yes	4-hydroxyphenylpyruvate dioxygenase(produces homogentisate-?pigment(known in Burkholderia)- protects from oxidative stress)
	gene75	ABBFA_RS00380	ABBFA_000076	NC_011595.1:82259-83936	AB-307-70-MM	AB-307-MM-2	OK	102.476	8728.17	85.1728		6.41233	5.94543	5e-05	0.00744928	yes	urocanate hydratase-catobolizing hisidine for substrate into the pyrimidine biosynthetic pathway
	gene67	ABBFA_RS00340	ABBFA_000068	NC_011595.1:73256-75183	AB-307-70-MM	AB-307-MM-2	OK	44.1072	3756.33	85.1636		6.41216	2.75391	0.23705	0.999027	no	Glutathione S transferase,Maleylacetoacetate isomerase-GST are cytosolic dimeric proteins involved in detoxification by catalyzing conjugation of glutathione.
	gene2239	ABBFA_RS11190	ABBFA_002266	NC_011595.1:2413423-2414656	AB-307-70-MM	AB-307-MM-2	OK	44.0914	3715.26	84.2627		6.39682	5.55325	0.0008	0.0443342	yes	Hypothetical protein / natural resistance associated macrophage protein-Mn2+ and Fe2+ transporters of NRAMP family
	gene66	ABBFA_RS00335	ABBFA_000067	NC_011595.1:72690-73239	AB-307-70-MM	AB-307-MM-2	OK	78.0199	6229.89	79.85		6.31922	5.57926	0.0004	0.0301245	yes	Glyoxalase(detoxification of methylglyoxal and the other reactive aldehydes that are produced as a normal part of metabolism),putative homogentisate 1,2-dioxygenase.
	gene2083	ABBFA_RS10410	ABBFA_002106	NC_011595.1:2242229-2242547	AB-307-70-MM	AB-307-MM-2	OK	103.11	7904.76	76.6634		6.26047	6.33936	5e-05	0.00744928	yes	Hypothetical proteion / putative surface antigen,putative N-acetyltransferase YedL
	gene1203	ABBFA_RS06010	ABBFA_001214	NC_011595.1:1313209-1315081	AB-307-70-MM	AB-307-MM-2	OK	8.24266	623.959	75.6987		6.2422	3.47777	0.0169	0.322323	no	SAM-dependent methyltransferase, ubiquinone ??? Not this methyltransferase biosynthesis O-methyltransferase(regulatory role in protein-protein interactions, protein-DNA interactions, and protein activation)
	gene51	ABBFA_RS00260	ABBFA_000052	NC_011595.1:58732-58891	AB-307-70-MM	AB-307-MM-2	OK	429.88	32027.1	74.5024		6.21922	6.52056	5e-05	0.00744928	yes	DUF1328 domain-containing protein
	gene68	ABBFA_RS00345	ABBFA_000069	NC_011595.1:73256-75183	AB-307-70-MM	AB-307-MM-2	OK	75.6968	5626.01	74.323		6.21574	5.23107	0.00045	0.0317938	yes	fumarylacetoacetase(catalyzes the final step of tyrosine and phenylalanine catabolism for entry into citric acid cycle)
	gene2236	ABBFA_RS11175	ABBFA_002263	NC_011595.1:2408472-2411774	AB-307-70-MM	AB-307-MM-2	OK	36.4388	2544.55	69.8308		6.12579	3.8679	0.00435	0.132892	no	Allophonate hydrolase(not urease)- functions in bacterial cyanuric acid metabolism, Biotin dependent carboxylase uncharacterized domain protein
	gene2227	ABBFA_RS11130	ABBFA_002254	NC_011595.1:2400728-2401892	AB-307-70-MM	AB-307-MM-2	OK	3.85067	266.73	69.2685		6.11413	6.57289	5e-05	0.00744928	yes	Glutathione dependent formaldehyde dehydrogenase(similar to alcohol dehydrogenase)- epression dependent on iron concentration of the culture media
	gene2235	ABBFA_RS11170	ABBFA_002262	NC_011595.1:2408472-2411774	AB-307-70-MM	AB-307-MM-2	OK	40.8806	2816.44	68.8943		6.10631	3.89715	0.01085	0.242474	no	Acetyl/propionyl CoA carboxylase(biotin dependent carboxylases-important enzymes in Krebs cycle-biotin analogues being studied as antimicrobial targets in staph)
	gene181	ABBFA_RS00910	ABBFA_000181	NC_011595.1:204712-206428	AB-307-70-MM	AB-307-MM-2	OK	71.9713	4869.79	67.6629		6.0803	5.27264	0.0004	0.0301245	yes	cation acetate symporter
	gene2076	ABBFA_RS10375	ABBFA_002099	NC_011595.1:2234004-2235240	AB-307-70-MM	AB-307-MM-2	OK	20.716	1394.05	67.2934		6.07239	5.32963	0.001	0.0508911	no	Stress induced protein, Stress induced bacterial acidophilic protein
	gene76	ABBFA_RS00385	ABBFA_000077	NC_011595.1:84023-85562	AB-307-70-MM	AB-307-MM-2	OK	81.0273	5399.17	66.634		6.05818	5.26867	0.0004	0.0301245	yes	Histidine ammonia-lyase:catobolizing hisidine for substrate into the pyrimidine biosynthetic pathway
x	gene1205	ABBFA_RS06020	ABBFA_01182	NC_011595.1:1315365-1315731	AB-307-70-MM	AB-307-MM-2	OK	21.8172	1429.72	65.5318		6.03412	6.45952	5e-05	0.00744928	yes	DNA-binding protein, protein_id="WP_041171439.1
	gene2237	ABBFA_RS11180	ABBFA_002264	NC_011595.1:2411806-2412613	AB-307-70-MM	AB-307-MM-2	OK	47.3866	3038.49	64.1213		6.00273	5.30462	0.00045	0.0317938	yes	DUF1445 domain-containing protein-hypothetical protein possibly connected to lactam utilization and allophanate hydrolase
	gene180	ABBFA_RS00905	ABBFA_000180	NC_011595.1:204378-204711	AB-307-70-MM	AB-307-MM-2	OK	95.7248	6082.39	63.5404		5.9896	6.1122	5e-05	0.00744928	yes	hypothetical protein-Putative membrane protein,PF04341 family protein,DUF 485 family,Inner membrane protein YjcH
	gene2080	ABBFA_RS10395	ABBFA_002103	NC_011595.1:2239412-2240822	AB-307-70-MM	AB-307-MM-2	OK	19.6583	1172.08	59.6227		5.89778	5.10232	0.0009	0.0474462	yes	Hypothetical protein / Iron containing redox enzyme,Heme oxygenase like protein (heme degradation)
	gene2579	ABBFA_RS12900	ABBFA_002601	NC_011595.1:2758626-2759106	AB-307-70-MM	AB-307-MM-2	OK	90.4486	5307.83	58.6834		5.87488	5.14172	0.00055	0.0356719	yes	copper homeostasis protein cutF precursor-involved in copper resistance.
	gene2085	ABBFA_RS10420	ABBFA_002108	NC_011595.1:2242940-2243369	AB-307-70-MM	AB-307-MM-2	OK	15.1013	872.726	57.7914		5.85278	6.36389	0.0001	0.0123855	yes	Hypothetical protein / TRP repeat containing protein-role in virulence(translocation of virulence factors into host cells, adhesion to host cells, and blocking of phagolysosomal maturation)
	gene285	ABBFA_RS01430	ABBFA_000284	NC_011595.1:301054-302569	AB-307-70-MM	AB-307-MM-2	OK	67.8488	3779.76	55.7086		5.79983	5.08093	0.001	0.0508911	no	Acetyl CoA hydrolase,succinate CoA transferase (pyruvate metabolism)
	gene69	ABBFA_RS00350	ABBFA_000070	NC_011595.1:75541-76930	AB-307-70-MM	AB-307-MM-2	OK	51.65	2807.98	54.3655		5.76462	5.00173	0.00075	0.0429526	yes	aromatic amino acid transporter AroP-aromatic AA and histidine transporter(assimilation of external histidine and aromatic amino acids to avoid the high energy cost of the biosynthesis of these amino acids)
	gene3222	ABBFA_RS16105	ABBFA_003246	NC_011595.1:3455596-3455962	AB-307-70-MM	AB-307-MM-2	OK	6.54517	354.763	54.2023		5.76028	5.59272	0.00285	0.0994839	no	Hypothetical protein / DNA transfer protein p32
	gene2238	ABBFA_RS11185	ABBFA_002265	NC_011595.1:2412624-2413389	AB-307-70-MM	AB-307-MM-2	OK	60.0445	3243.58	54.0196		5.75541	5.04353	0.0013	0.0597942	no	Hypothetical protein / LamB/YcsF family protein(lactam utilization protein), glycoside hydrolase/deacetylase(Selective hydrolysis of glycosidic bonds is therefore crucial for energy uptake, cell wall expansion and degradation, and turnover of signalling molecules)
	gene1204	ABBFA_RS06015	ABBFA_001215	NC_011595.1:1313209-1315081	AB-307-70-MM	AB-307-MM-2	OK	8.88494	468.057	52.6798		5.71918	3.11097	0.1456	0.950933	no	Glycosyltransferase-lipopolysaccharide core biosynthesis
	gene2561	ABBFA_RS12810	ABBFA_002582	NC_011595.1:2742102-2743212	AB-307-70-MM	AB-307-MM-2	OK	51.4605	2664.57	51.7789		5.69429	4.90845	0.0014	0.0613731	no	Hypothetical protein / DUF306 family protein,META domain protein.
	gene1713	ABBFA_RS08560	ABBFA_001728	NC_011595.1:1859104-1859341	AB-307-70-MM	AB-307-MM-2	OK	24.7827	1244.02	50.1971		5.64953	5.92302	0.00055	0.0356719	yes	putative uncharaterized protein,FIG00350577.
	gene2078	ABBFA_RS10385	ABBFA_002101	NC_011595.1:2236279-2237158	AB-307-70-MM	AB-307-MM-2	OK	26.2266	1300.02	49.5688		5.63136	5.7799	5e-05	0.00744928	yes	NAD(P)-dependent oxidoreductase
	gene2251	ABBFA_RS11250	ABBFA_002279	NC_011595.1:2431200-2431659	AB-307-70-MM	AB-307-MM-2	OK	68.7715	3407.19	49.5436		5.63063	5.74642	5e-05	0.00744928	yes	Hypothetical protein
	gene358	ABBFA_RS01795	ABBFA_000356	NC_011595.1:384105-384549	AB-307-70-MM	AB-307-MM-2	OK	60.4339	2892.29	47.8587		5.58071	5.79051	5e-05	0.00744928	yes	hemerythrin(?oxygen transport)
x	gene1387	ABBFA_RS06930	ABBFA_01360	NC_011595.1:1506907-1507039	AB-307-70-MM	AB-307-MM-2	OK	139.912	6501.63	46.4694		5.53821	4.246	0.0589	0.648626	no	hypothetical protein
	gene1381	ABBFA_RS06900	ABBFA_001393	NC_011595.1:1500922-1501393	AB-307-70-MM	AB-307-MM-2	OK	10.9031	493.242	45.2387		5.49949	5.82502	5e-05	0.00744928	yes	Hypothetical protein
	gene363	ABBFA_RS01820	ABBFA_000361	NC_011595.1:389616-389985	AB-307-70-MM	AB-307-MM-2	OK	10.7551	474.361	44.1057		5.46289	5.82171	0.00015	0.0165806	yes	hypothetical protein
	gene2818	ABBFA_RS14085	ABBFA_002842	NC_011595.1:3016193-3017870	AB-307-70-MM	AB-307-MM-2	OK	152.138	6359.01	41.7976		5.38535	4.48679	0.00175	0.070411	no	Hypothetical protein
	gene1963	ABBFA_RS09810	ABBFA_001980	NC_011595.1:2115836-2117252	AB-307-70-MM	AB-307-MM-2	OK	17.7531	717.26	40.402		5.33635	5.47116	0.00015	0.0165806	yes	Cytosine permease(transmembrane protein required for cytosine transport into the cell)
	gene77	ABBFA_RS00390	ABBFA_000078	NC_011595.1:85626-87039	AB-307-70-MM	AB-307-MM-2	OK	77.7191	3052	39.2696		5.29534	4.60365	0.0014	0.0613731	no	proline specific permease
	gene3502	ABBFA_RS17505	ABBFA_003523	NC_011595.1:3753852-3754104	AB-307-70-MM	AB-307-MM-2	OK	152.726	5865.86	38.4077		5.26333	5.52268	5e-05	0.00744928	yes	GlsB/YeaQ/YmgE family stress response membrane protein
	gene1171	ABBFA_RS05850	ABBFA_001181	NC_011595.1:1285774-1286155	AB-307-70-MM	AB-307-MM-2	OK	32.5813	1203.43	36.9362		5.20697	5.84338	5e-05	0.00744928	yes	hypothetical protein
	gene164	ABBFA_RS00825	ABBFA_000164	NC_011595.1:185467-186235	AB-307-70-MM	AB-307-MM-2	OK	275.595	10021.9	36.3646		5.18447	4.36503	0.0017	0.0696255	no	outer membrane protein
	gene78	ABBFA_RS00395	ABBFA_000079	NC_011595.1:87090-88296	AB-307-70-MM	AB-307-MM-2	OK	36.9642	1325.23	35.8517		5.16397	5.06824	5e-05	0.00744928	yes	imidazolonepropionase-catobolizing hisidine for substrate into the pyrimidine biosynthetic pathway
	gene1379	ABBFA_RS06890	ABBFA_001391	NC_011595.1:1498723-1499959	AB-307-70-MM	AB-307-MM-2	OK	11.6264	415.73	35.7574		5.16018	5.36683	5e-05	0.00744928	yes	mechanosensitive ion channel protein MscS(conductance pores that open on mechanical stimuli-Under extreme turgor in bacteria, non selective MSCs such as MSCL and MSCS serve as safety valves to prevent lysis)			BLAST: same as biocyc
	gene79	ABBFA_RS00400	ABBFA_000080	NC_011595.1:88306-89227	AB-307-70-MM	AB-307-MM-2	OK	14.0343	482.372	34.3709		5.10312	5.18634	5e-05	0.00744928	yes	formimidoylglutamase
x	gene1714	ABBFA_RS08565	ABBFA_01680	NC_011595.1:1859594-1859771	AB-307-70-MM	AB-307-MM-2	OK	346.759	11144.7	32.1396		5.00628	5.57541	5e-05	0.00744928	yes	Hypothetical protein											BLAST 3/5/20: putative porin
x	gene2302	ABBFA_RS11505	ABBFA_02261	NC_011595.1:2479702-2479981	AB-307-70-MM	AB-307-MM-2	OK	9.25854	287.578	31.0608		4.95703	4.55961	0.0111	0.245922	no	Hypothetical protein
	gene2819	ABBFA_RS14090	ABBFA_002843	NC_011595.1:3018097-3018325	AB-307-70-MM	AB-307-MM-2	OK	159.381	4848.59	30.4214		4.92702	5.48049	5e-05	0.00744928	yes	Hypothetical protein
x	gene2079	ABBFA_RS10540	ABBFA_02072	NC_011595.1:2237213-2239352	AB-307-70-MM	AB-307-MM-2	OK	125.755	3697.15	29.3996		4.87772	4.1178	0.00255	0.0919789	no	katE
	gene2314	ABBFA_RS11565	ABBFA_002342	NC_011595.1:2488572-2489031	AB-307-70-MM	AB-307-MM-2	OK	73.3059	2151.4	29.3483		4.87521	5.13337	0.0003	0.0252787	yes	Hypothetical protein
	gene2356	ABBFA_RS11775	ABBFA_002384	NC_011595.1:2529408-2530824	AB-307-70-MM	AB-307-MM-2	OK	188.219	5364.03	28.4989		4.83284	4.06416	0.0031	0.105698	no	Hypotheetical protein / OmpA family protein
	gene909	ABBFA_RS04540	ABBFA_000908	NC_011595.1:984904-985645	AB-307-70-MM	AB-307-MM-2	OK	768.528	21666.5	28.1922		4.81723	4.19834	0.0002	0.019037	yes	CarO imipenem resistance-100% aa identity with CarO; carbapenem-associated resistance protein precurser;heat-modifiable protein
	gene745	ABBFA_RS03730	ABBFA_000740	NC_011595.1:775668-776457	AB-307-70-MM	AB-307-MM-2	OK	14.8017	398.024	26.8904		4.74902	5.37634	5e-05	0.00744928	yes	DUF3298 domain-containing protein
	gene384	ABBFA_RS01925	ABBFA_000382	NC_011595.1:412658-413420	AB-307-70-MM	AB-307-MM-2	OK	32.8112	873.85	26.6327		4.73513	4.93574	0.00025	0.0221552	yes	hypothetical protein
	gene1363	ABBFA_RS06810	ABBFA_001375	NC_011595.1:1483692-1484223	AB-307-70-MM	AB-307-MM-2	OK	253.263	6621.47	26.1446		4.70844	4.10101	0.0039	0.122793	no	Hypothetical protein
	gene2875	ABBFA_RS14370	ABBFA_002899	NC_011595.1:3082145-3083141	AB-307-70-MM	AB-307-MM-2	OK	14.4103	374.225	25.9693		4.69873	5.24646	5e-05	0.00744928	yes	Adenosine deaminase(purine metabolism)
	gene2308	ABBFA_RS11535	ABBFA_002337	NC_011595.1:2483355-2483949	AB-307-70-MM	AB-307-MM-2	OK	28.7234	722.273	25.1458		4.65224	5.20255	5e-05	0.00744928	yes	Hypothetical protein / putative exported protein, PF13628 domain protein,FIG00351328
	gene1797	ABBFA_RS08980	ABBFA_001814	NC_011595.1:1946944-1947181	AB-307-70-MM	AB-307-MM-2	OK	13.7682	336.268	24.4235		4.6102	4.21921	0.0118	0.256728	no	Hypothetical protein
	gene2187	ABBFA_RS10930	ABBFA_002214	NC_011595.1:2357510-2357945	AB-307-70-MM	AB-307-MM-2	OK	169.103	4121.84	24.3747		4.60732	4.43384	0.0001	0.0123855	yes	hemolysin
	gene1364	ABBFA_RS06815	ABBFA_001376	NC_011595.1:1484295-1485000	AB-307-70-MM	AB-307-MM-2	OK	68.2888	1649.19	24.1502		4.59397	4.63336	0.0002	0.019037	yes	pilus assembly protein
	gene2808	ABBFA_RS14035	ABBFA_002832	NC_011595.1:3006103-3006604	AB-307-70-MM	AB-307-MM-2	OK	240.188	5698.87	23.7267		4.56844	3.92364	0.0052	0.151648	no	Hypothetical protein
	gene1623	ABBFA_RS08110	ABBFA_001635	NC_011595.1:1755334-1756642	AB-307-70-MM	AB-307-MM-2	OK	26.3552	616.37	23.387		4.54764	4.6896	0.0004	0.0301245	yes	sorbosone dehydrogenase(carbohydrate transport and metabolism)
	gene3395	ABBFA_RS16970	ABBFA_003419	NC_011595.1:3637688-3639128	AB-307-70-MM	AB-307-MM-2	OK	61.1508	1389.64	22.7248		4.50619	3.8703	0.00505	0.148326	no	Alanine glycine permease(Amino acid transporter)
	gene2304	ABBFA_RS11515	ABBFA_002333	NC_011595.1:2480470-2480788	AB-307-70-MM	AB-307-MM-2	OK	36.7239	802.629	21.8558		4.44994	5.22225	5e-05	0.00744928	yes	Hypothetical protein
	gene2313	ABBFA_RS11560	ABBFA_002341	NC_011595.1:2487935-2488280	AB-307-70-MM	AB-307-MM-2	OK	9.69438	206.253	21.2755		4.41112	4.52473	0.00205	0.0787813	no	Hypothetical protein
	gene2623	ABBFA_RS13115	ABBFA_002646	NC_011595.1:2811841-2812987	AB-307-70-MM	AB-307-MM-2	OK	56.7361	1191.27	20.9967		4.39209	4.2431	0.00015	0.0165806	yes	galactose mutarotase/aldose 1-epimerase(galactose metabolism)
	gene3030	ABBFA_RS15145	ABBFA_003052	NC_011595.1:3248613-3250758	AB-307-70-MM	AB-307-MM-2	OK	51.1598	1052.31	20.5691		4.36241	3.76946	0.0058	0.162907	no	Endonuclease, Endonuclease/exonuclease/phosphatase family protein(DNA repair). Biocyc: phosphate acetyltransferase
	gene289	ABBFA_RS01450	ABBFA_000288	NC_011595.1:308305-310495	AB-307-70-MM	AB-307-MM-2	OK	10.9925	222.291	20.2221		4.33786	4.4913	0.00045	0.0317938	yes	sulfate permease( inorganic anion uptake transporters or anion:anion exchange transporters)
	gene267	ABBFA_RS01340	ABBFA_000266	NC_011595.1:288820-289510	AB-307-70-MM	AB-307-MM-2	OK	60.7933	1217.87	20.033		4.32431	4.48852	0.0005	0.0339274	yes	Aquaporin-porin
	gene3396	ABBFA_RS16975	ABBFA_003420	NC_011595.1:3639290-3639650	AB-307-70-MM	AB-307-MM-2	OK	126.888	2515.92	19.8279		4.30945	4.40032	0.0004	0.0301245	yes	Hypothetical protein
	gene366	ABBFA_RS01835	ABBFA_000364	NC_011595.1:391169-391535	AB-307-70-MM	AB-307-MM-2	OK	5.45431	106.696	19.5618		4.28996	3.98976	0.01335	0.27781	no	Hypothetical protein
	gene1002	ABBFA_RS05005	ABBFA_001007	NC_011595.1:1089542-1091264	AB-307-70-MM	AB-307-MM-2	OK	115.703	2228.56	19.261		4.26761	3.59041	0.0061	0.167221	no	Pyruvate decarboxylase(key enzyme in alcoholic fermentation, carbohydrate metabolism and transport)
	gene3397	ABBFA_RS16980	ABBFA_003421	NC_011595.1:3639660-3640764	AB-307-70-MM	AB-307-MM-2	OK	79.4866	1521.75	19.1447		4.25888	4.10036	5e-05	0.00744928	yes	alanine racemase-a pyridoxal 5'-phosphate dependent enzyme that is responsible for racemization between enantiomers of alanine; D-alanine requisite for cell wall
	gene1962	ABBFA_RS09805	ABBFA_001979	NC_011595.1:2115121-2115586	AB-307-70-MM	AB-307-MM-2	OK	37.0511	707.486	19.0949		4.25511	4.89564	0.0001	0.0123855	yes	Hypothetical protein
	gene620	ABBFA_RS03105	ABBFA_000612	NC_011595.1:643247-644501	AB-307-70-MM	AB-307-MM-2	OK	134.731	2538.08	18.8381		4.23558	3.55111	0.00645	0.174489	no	Carbohydrate selective porin/porin B-OprB porin-present in outer membrane for carbohydrate uptake
	gene1631	ABBFA_RS08150	ABBFA_001643	NC_011595.1:1764340-1765723	AB-307-70-MM	AB-307-MM-2	OK	8.55747	156.825	18.3261		4.19583	4.80019	5e-05	0.00744928	yes	N-acyl-L-amino acid amidohydrolase-thermostable carboxypepidase
	gene1510	ABBFA_RS07545	ABBFA_001520	NC_011595.1:1637278-1637638	AB-307-70-MM	AB-307-MM-2	OK	196.508	3571.78	18.1763		4.18398	4.28545	0.0006	0.0378405	yes	Hypothetical protein
	gene2840	ABBFA_RS14195	ABBFA_002864	NC_011595.1:3039582-3039936	AB-307-70-MM	AB-307-MM-2	OK	181.628	3290.13	18.1147		4.17909	4.33465	0.00085	0.0457487	yes	Hypothetical protein
	gene1710	ABBFA_RS08545	ABBFA_001725	NC_011595.1:1855881-1856349	AB-307-70-MM	AB-307-MM-2	OK	25.6858	460.754	17.9381		4.16496	4.91232	5e-05	0.00744928	yes	Hypothetical protein
	gene492	ABBFA_RS02465	ABBFA_000490	NC_011595.1:510741-512685	AB-307-70-MM	AB-307-MM-2	OK	19.0145	340.833	17.9249		4.1639	4.32955	0.00045	0.0317938	yes	lytic transglycosylase(check the article-has many functions-can be a drug target)
	gene1707	ABBFA_RS08530	ABBFA_001722	NC_011595.1:1851408-1853280	AB-307-70-MM	AB-307-MM-2	OK	41.0887	727.076	17.6953		4.14529	4.00858	0.0003	0.0252787	yes	Hypothetical protein
	gene1100	ABBFA_RS05495	ABBFA_001110	NC_011595.1:1210909-1213375	AB-307-70-MM	AB-307-MM-2	OK	36.2441	629.662	17.3728		4.11876	3.50985	0.00775	0.194317	no	Acyl CoA dehydrogenase
	gene3221	ABBFA_RS16100	ABBFA_003245	NC_011595.1:3455026-3455383	AB-307-70-MM	AB-307-MM-2	OK	39.8873	689.778	17.2932		4.11213	4.86817	5e-05	0.00744928	yes	Hypothetical protein
	gene2654	ABBFA_RS13270	ABBFA_002677	NC_011595.1:2843287-2843488	AB-307-70-MM	AB-307-MM-2	OK	50.119	860.635	17.1718		4.10197	4.53881	0.00135	0.0611366	no	Hypothetical protein
	gene1271	ABBFA_RS06350	ABBFA_001281	NC_011595.1:1377458-1377689	AB-307-70-MM	AB-307-MM-2	OK	1471.18	24177.4	16.434		4.03862	3.44669	0.00885	0.215588	no	Hypothetical protein
	gene2706	ABBFA_RS13530	ABBFA_002730	NC_011595.1:2904264-2904918	AB-307-70-MM	AB-307-MM-2	OK	832.447	13543.5	16.2695		4.02409	3.21324	0.00955	0.225687	no	OmpA family protein
	gene625	ABBFA_RS03130	ABBFA_000618	NC_011595.1:649846-650290	AB-307-70-MM	AB-307-MM-2	OK	104.169	1690.16	16.2252		4.02017	4.13259	0.0011	0.054235	no	VOC(vicinal oxygen chelate) family protein
	gene1365	ABBFA_RS06820	ABBFA_001377	NC_011595.1:1485009-1488479	AB-307-70-MM	AB-307-MM-2	OK	37.3287	604.357	16.1901		4.01704	3.18195	0.005	0.147489	no	Fimbrial protein
	gene3398	ABBFA_RS16985	ABBFA_003422	NC_011595.1:3640784-3642050	AB-307-70-MM	AB-307-MM-2	OK	169.47	2617.33	15.4442		3.949	3.32825	0.01015	0.233689	no	D amino acid dehydrogenase small subunit/FAD dependent oxidoreductase-NADP+binding protein
	gene3029	ABBFA_RS15140	ABBFA_003051	NC_011595.1:3247368-3248571	AB-307-70-MM	AB-307-MM-2	OK	78.5017	1211.16	15.4285		3.94752	3.8249	0.0005	0.0339274	yes	acetate kinase - AckA-? Promotes redox homeostasis via acetate production
	gene2768	ABBFA_RS13835	ABBFA_002792	NC_011595.1:2962446-2962920	AB-307-70-MM	AB-307-MM-2	OK	1090.08	16810.2	15.4211		3.94684	3.29913	0.0094	0.223685	no	LysM domain/BON superfamily protein-peptidoglycan-binding protein LysM
	gene2032	ABBFA_RS10155	ABBFA_002052	NC_011595.1:2190646-2193089	AB-307-70-MM	AB-307-MM-2	OK	29.0175	443.122	15.2709		3.93271	3.03771	0.00375	0.120469	no	bacterial cytochrome ubiquinol oxidase- component of the aerobic respiratory chain that predominates when cells are grown at low aeration
	gene1487	ABBFA_RS07430	ABBFA_001497	NC_011595.1:1613436-1614075	AB-307-70-MM	AB-307-MM-2	OK	10.8894	165.667	15.2136		3.92728	4.60881	0.0002	0.019037	yes	ACR protein,putative N-acetyltransferase YedL,DUF159 family protein
	gene1224	ABBFA_RS06115	ABBFA_001235	NC_011595.1:1331182-1335515	AB-307-70-MM	AB-307-MM-2	OK	4.80324	69.4137	14.4514		3.85314	2.00435	0.0538	0.621071	no	Protein CsuC-P pilus assembly protein, chaperone PapD
	gene3213	ABBFA_RS16060	ABBFA_003237	NC_011595.1:3446259-3447399	AB-307-70-MM	AB-307-MM-2	OK	120.894	1740.72	14.3987		3.84787	3.28744	0.0113	0.248479	no	Hypothetical protein / putative selenocysteine synthase,hypothetical protein
x	gene921	ABBFA_RS04600	ABBFA_00900	NC_011595.1:996483-997859	AB-307-70-MM	AB-307-MM-2	OK	57.627	816.402	14.167		3.82446	3.73763	0.0008	0.0443342	yes	Serine protease
	gene53	ABBFA_RS00270	ABBFA_000054	NC_011595.1:59653-60826	AB-307-70-MM	AB-307-MM-2	OK	26.2668	369.964	14.0849		3.81607	3.81563	0.0024	0.0884301	no	Glucose / Sorbosone dehydrogenase family protein(carbohydrate metabolism)
	gene2841	ABBFA_RS14200	ABBFA_002865	NC_011595.1:3039957-3041607	AB-307-70-MM	AB-307-MM-2	OK	63.8503	885.003	13.8606		3.79292	3.66598	0.00045	0.0317938	yes	Two-component sensor histidine kinase BfmS
	gene3479	ABBFA_RS17390	ABBFA_003500	NC_011595.1:3730744-3731071	AB-307-70-MM	AB-307-MM-2	OK	25.435	343.844	13.5185		3.75686	4.2438	0.0005	0.0339274	yes	Hypothetical protein
	gene2330	ABBFA_RS11645	ABBFA_002358	NC_011595.1:2499663-2500020	AB-307-70-MM	AB-307-MM-2	OK	46.7251	629.737	13.4775		3.75248	4.48465	0.0002	0.019037	yes	Hypothetical protein
	gene607	ABBFA_RS03040	ABBFA_000598	NC_011595.1:627645-628287	AB-307-70-MM	AB-307-MM-2	OK	128.923	1732.6	13.439		3.74835	3.69726	0.0016	0.0668618	no	Alkyl hydroperoxide reductase subunit AhpC (peroxiredoxin)- antioxidant mechanisms-protects from oxidative burst by macrophages.
	gene1452	ABBFA_RS07255	ABBFA_001462	NC_011595.1:1578637-1579882	AB-307-70-MM	AB-307-MM-2	OK	219.073	2940.61	13.423		3.74664	3.15326	0.0114	0.250143	no	D amino acid dehydrogenase- ?may trigger biofilm dissesembly
	gene2980	ABBFA_RS14895	ABBFA_003002	NC_011595.1:3188872-3191629	AB-307-70-MM	AB-307-MM-2	OK	96.7357	1296.8	13.4056		3.74476	3.1448	0.01125	0.24791	no	aconitate hydratase(TCA cycle enzyme)
	gene3072	ABBFA_RS15355	ABBFA_003094	NC_011595.1:3291403-3291976	AB-307-70-MM	AB-307-MM-2	OK	35.6607	473.631	13.2816		3.73136	4.27236	0.00045	0.0317938	yes	Hypothetical protein
	gene373	ABBFA_RS01870	ABBFA_000371	NC_011595.1:398855-399419	AB-307-70-MM	AB-307-MM-2	OK	26.356	349.853	13.2741		3.73054	4.42326	0.0002	0.019037	yes	Hypothetical protein
	gene1211	ABBFA_RS06050	ABBFA_001222	NC_011595.1:1320412-1321648	AB-307-70-MM	AB-307-MM-2	OK	36.3588	477.228	13.1255		3.7143	3.79161	0.00155	0.0661162	no	sodium/glutamate symporter(glutamate permeases)-sodium induced uptake of extracellular glutamate
	gene1017	ABBFA_RS05080	ABBFA_001022	NC_011595.1:1108263-1108680	AB-307-70-MM	AB-307-MM-2	OK	80.7396	1057.09	13.0926		3.71068	4.17773	0.0006	0.0378405	yes	hypothetical protein
	gene3480	ABBFA_RS17395	ABBFA_003501	NC_011595.1:3731244-3731475	AB-307-70-MM	AB-307-MM-2	OK	76.8083	1004.43	13.0771		3.70897	4.38027	0.0001	0.0123855	yes	Hypothetical protein
	gene495	ABBFA_RS02480	ABBFA_000493	NC_011595.1:514766-515012	AB-307-70-MM	AB-307-MM-2	OK	264.67	3392.96	12.8196		3.68028	4.01904	0.0005	0.0339274	yes	Hypothetical protein / DUF2789 domain-containing protein
	gene2300	ABBFA_RS11495	ABBFA_002330	NC_011595.1:2478321-2478666	AB-307-70-MM	AB-307-MM-2	OK	3.63539	46.165	12.6988		3.66662	2.84615	0.06895	0.699365	no	Hypothetical protein
	gene2842	ABBFA_RS14205	ABBFA_002866	NC_011595.1:3041639-3042559	AB-307-70-MM	AB-307-MM-2	OK	346.347	4271.8	12.3339		3.62456	2.88938	0.015	0.301172	no	Transcriptional regulatory protein BfmR
	gene905	ABBFA_RS04520	ABBFA_000904	NC_011595.1:981857-982274	AB-307-70-MM	AB-307-MM-2	OK	371.227	4501.81	12.1268		3.60013	3.5055	0.0013	0.0597942	no	Hypothetical protein
x	gene2312	ABBFA_RS11555	ABBFA_02271	NC_011595.1:2485522-2487838	AB-307-70-MM	AB-307-MM-2	OK	13.446	157.719	11.7298		3.55211	3.52029	0.00155	0.0661162	no	Phage head morphogenesis protein
	gene1366	ABBFA_RS06825	ABBFA_001378	NC_011595.1:1485009-1488479	AB-307-70-MM	AB-307-MM-2	OK	51.8081	583.966	11.2717		3.49463	1.6447	0.2385	0.999027	no	Hypothetical protein / spore coat protein SpoU
	gene1230	ABBFA_RS06145	ABBFA_001241	NC_011595.1:1337413-1338901	AB-307-70-MM	AB-307-MM-2	OK	9.93834	110.505	11.1191		3.47497	4.1131	0.0003	0.0252787	yes	Proline/betaine transporter(MFS superfamily- uniporter/cotransporter). Proline porter II, Glycine betaine(osmoprotectant) transporter
	gene1222	ABBFA_RS06105	ABBFA_001233	NC_011595.1:1330104-1330653	AB-307-70-MM	AB-307-MM-2	OK	2.32895	25.6331	11.0063		3.46026	3.18723	0.02295	0.384557	no	Protein CsuA (biofilm production)
	gene1225	ABBFA_RS06120	ABBFA_001236	NC_011595.1:1331182-1335515	AB-307-70-MM	AB-307-MM-2	OK	4.08937	44.4549	10.8708		3.44239	2.66746	0.02255	0.381587	no	putative type I pili usher protein, protein CsuD(bioflim production)
	gene1488	ABBFA_RS07435	ABBFA_001498	NC_011595.1:1614429-1615872	AB-307-70-MM	AB-307-MM-2	OK	59.0572	620.165	10.5011		3.39247	3.36381	0.0036	0.117114	no	quinoprotein glucose dehydrogenase(Pentose phosphate pathway-anabolic)
	gene2256	ABBFA_RS11275	ABBFA_002286	NC_011595.1:2437126-2438431	AB-307-70-MM	AB-307-MM-2	OK	20.6624	207.232	10.0294		3.32617	3.66983	0.0016	0.0668618	no	MFS transporter
	gene3149	ABBFA_RS15740		NC_011595.1:3372498-3373455	AB-307-70-MM	AB-307-MM-2	OK	71.8593	701.09	9.75643		3.28635	3.28462	0.00525	0.15289	no	DNA-binding protein
	gene1946	ABBFA_RS09725		NC_011595.1:2099788-2100613	AB-307-70-MM	AB-307-MM-2	OK	6.48938	62.4863	9.62901		3.26739	3.83391	0.00095	0.049199	yes	OXA-51 family carbapenem-hydrolyzing class D, beta-lactamase OXA-69
	gene388	ABBFA_RS01945		NC_011595.1:416337-416757	AB-307-70-MM	AB-307-MM-2	OK	60.7331	581.8	9.57962		3.25997	3.85271	0.0005	0.0339274	yes	Hypothetical protein
	gene1106	ABBFA_RS05525		NC_011595.1:1219669-1220788	AB-307-70-MM	AB-307-MM-2	OK	7.11333	68.1202	9.57641		3.25949	3.86371	0.0009	0.0474462	yes	membrane protein
	gene74	ABBFA_RS00375		NC_011595.1:80683-82008	AB-307-70-MM	AB-307-MM-2	OK	12.528	117.37	9.36861		3.22784	1.77459	0.14	0.939732	no
	gene2491	ABBFA_RS12450		NC_011595.1:2687172-2687694	AB-307-70-MM	AB-307-MM-2	OK	86.2949	808.244	9.36607		3.22744	3.55976	0.0016	0.0668618	no
	gene201	gabD		NC_011595.1:227974-230712	AB-307-70-MM	AB-307-MM-2	OK	54.7228	512.499	9.36537		3.22734	3.15994	0.0042	0.130048	no
	gene2033	ABBFA_RS10160		NC_011595.1:2190646-2193089	AB-307-70-MM	AB-307-MM-2	OK	38.7368	355.424	9.17536		3.19776	1.90024	0.06575	0.687772	no
	gene1808	ABBFA_RS09035		NC_011595.1:1955251-1955842	AB-307-70-MM	AB-307-MM-2	OK	85.7147	776.691	9.06135		3.17973	3.44832	0.0013	0.0597942	no
	gene2173	paaA		NC_011595.1:2339160-2340099	AB-307-70-MM	AB-307-MM-2	OK	252.633	2261.37	8.95121		3.16208	2.64544	0.02665	0.419865	no
	gene369	ABBFA_RS01850		NC_011595.1:395513-396089	AB-307-70-MM	AB-307-MM-2	OK	209.708	1860.14	8.87014		3.14896	3.14268	0.0058	0.162907	no
	gene3119	ABBFA_RS15590		NC_011595.1:3343023-3343485	AB-307-70-MM	AB-307-MM-2	OK	47.8915	418.501	8.73852		3.12739	3.74267	0.0009	0.0474462	yes
	gene400	ABBFA_RS02005		NC_011595.1:429063-429318	AB-307-70-MM	AB-307-MM-2	OK	98.1282	848.843	8.65035		3.11276	3.75967	0.0014	0.0613731	no
	gene1079	ABBFA_RS05390		NC_011595.1:1186870-1190211	AB-307-70-MM	AB-307-MM-2	OK	30.2988	255.876	8.44509		3.07811	1.31233	0.317	0.999027	no
	gene997	ABBFA_RS04980		NC_011595.1:1083065-1083767	AB-307-70-MM	AB-307-MM-2	OK	46.8931	386.509	8.24234		3.04305	3.40755	0.00315	0.107048	no
	gene646	ABBFA_RS03235		NC_011595.1:671604-672054	AB-307-70-MM	AB-307-MM-2	OK	133.974	1091.17	8.14464		3.02585	3.28699	0.0014	0.0613731	no
	gene621	ABBFA_RS03110		NC_011595.1:644674-647080	AB-307-70-MM	AB-307-MM-2	OK	194.066	1577.93	8.13089		3.02341	2.41531	0.03585	0.501071	no
	gene1335	ABBFA_RS06670		NC_011595.1:1452781-1453000	AB-307-70-MM	AB-307-MM-2	OK	79.331	622.404	7.84566		2.9719	3.60841	0.00115	0.0555023	no
	gene331	ABBFA_RS01660		NC_011595.1:358811-359402	AB-307-70-MM	AB-307-MM-2	OK	167.222	1307.06	7.81632		2.96649	2.98058	0.0095	0.225023	no
	gene3503	ABBFA_RS17510		NC_011595.1:3754157-3754856	AB-307-70-MM	AB-307-MM-2	OK	14.7353	114.354	7.76055		2.95616	3.51523	0.00205	0.0787813	no
	gene493	ABBFA_RS02470		NC_011595.1:512742-513405	AB-307-70-MM	AB-307-MM-2	OK	26.157	199.649	7.63272		2.9322	3.55032	0.0018	0.0717209	no
	gene887	tolB		NC_011595.1:963097-964378	AB-307-70-MM	AB-307-MM-2	OK	50.1216	381.176	7.60502		2.92696	2.88809	0.0113	0.248479	no
	gene1933	putA		NC_011595.1:2085402-2089155	AB-307-70-MM	AB-307-MM-2	OK	266.883	1972.23	7.38987		2.88555	2.29302	0.0408	0.538413	no
	gene2174	ABBFA_RS10865		NC_011595.1:2340364-2342467	AB-307-70-MM	AB-307-MM-2	OK	138.863	1010.3	7.27552		2.86304	2.37158	0.0382	0.518063	no
	gene1116	ABBFA_RS05575		NC_011595.1:1228354-1229356	AB-307-70-MM	AB-307-MM-2	OK	50.7527	366.322	7.21778		2.85156	3.08923	0.00275	0.0969811	no	lytic murein transglycosylase B
	gene1446	ABBFA_RS07225		NC_011595.1:1573398-1573767	AB-307-70-MM	AB-307-MM-2	OK	187.139	1346.21	7.19364		2.84673	3.12033	0.0022	0.0828425	no
	gene1791	ABBFA_RS08950		NC_011595.1:1942837-1943002	AB-307-70-MM	AB-307-MM-2	OK	116.952	840.448	7.18626		2.84524	3.23684	0.0072	0.186438	no
	gene2493	ABBFA_RS12460		NC_011595.1:2688706-2689381	AB-307-70-MM	AB-307-MM-2	OK	23.7885	170.471	7.16611		2.84119	3.45509	0.00215	0.0812574	no
	gene1489	ABBFA_RS07440		NC_011595.1:1615926-1616370	AB-307-70-MM	AB-307-MM-2	OK	39.7591	276.346	6.95051		2.79712	3.37993	0.0026	0.0932914	no
	gene1803	ABBFA_RS09010		NC_011595.1:1952061-1952262	AB-307-70-MM	AB-307-MM-2	OK	145.801	1009.81	6.92595		2.79202	3.28425	0.0031	0.105698	no
	gene2245	ABBFA_RS11220		NC_011595.1:2419359-2419626	AB-307-70-MM	AB-307-MM-2	OK	2.04532	14.1385	6.91261		2.78923	1.53071	0.24	0.999027	no
	gene55	ABBFA_RS00280		NC_011595.1:62212-63052	AB-307-70-MM	AB-307-MM-2	OK	24.0509	166.027	6.90315		2.78726	3.35006	0.00205	0.0787813	no
	gene2369	ABBFA_RS11840		NC_011595.1:2544505-2545285	AB-307-70-MM	AB-307-MM-2	OK	188.245	1299.25	6.90191		2.78699	2.74724	0.0103	0.23556	no
	gene591	ABBFA_RS02960		NC_011595.1:611961-612492	AB-307-70-MM	AB-307-MM-2	OK	26.852	180.747	6.73123		2.75087	3.31607	0.00325	0.109362	no
	gene1836	ABBFA_RS09175		NC_011595.1:1985310-1988520	AB-307-70-MM	AB-307-MM-2	OK	17.6611	118.491	6.70915		2.74613	2.13389	0.0535	0.619228	no
	gene810	ABBFA_RS04045		NC_011595.1:869160-870838	AB-307-70-MM	AB-307-MM-2	OK	20.7124	137.807	6.65336		2.73409	2.07075	0.0296	0.45013	no
	gene1020	ABBFA_RS05095		NC_011595.1:1110189-1111020	AB-307-70-MM	AB-307-MM-2	OK	72.1013	469.746	6.51508		2.70378	2.83074	0.0063	0.17156	no
	gene3084	ABBFA_RS15415		NC_011595.1:3305182-3306304	AB-307-70-MM	AB-307-MM-2	OK	29.3103	185.397	6.32532		2.66114	2.95816	0.00735	0.188189	no
	gene1291	ABBFA_RS06450		NC_011595.1:1398969-1404945	AB-307-70-MM	AB-307-MM-2	OK	10.9919	69.024	6.27953		2.65066	1.51749	0.16005	0.981134	no
	gene2370	ABBFA_RS11845		NC_011595.1:2545401-2545719	AB-307-70-MM	AB-307-MM-2	OK	22.5993	141.64	6.26745		2.64788	3.18193	0.00425	0.131004	no
	gene2163	ABBFA_RS10810		NC_011595.1:2329191-2330743	AB-307-70-MM	AB-307-MM-2	OK	193.181	1192.82	6.17462		2.62635	2.05439	0.04285	0.553737	no
	gene1709	ABBFA_RS08540		NC_011595.1:1854704-1855070	AB-307-70-MM	AB-307-MM-2	OK	271.625	1669.12	6.14494		2.6194	2.75591	0.00775	0.194317	no
	gene644	ABBFA_RS03225		NC_011595.1:669809-670520	AB-307-70-MM	AB-307-MM-2	OK	68.7844	418.634	6.08618		2.60554	2.89655	0.00765	0.19275	no
	gene2472	ABBFA_RS12355		NC_011595.1:2671882-2672590	AB-307-70-MM	AB-307-MM-2	OK	89.0372	539.263	6.0566		2.59851	2.73513	0.00735	0.188189	no
	gene2368	ABBFA_RS11835		NC_011595.1:2543397-2544447	AB-307-70-MM	AB-307-MM-2	OK	72.801	439.607	6.03847		2.59419	2.52807	0.023	0.384768	no
	gene1067	ABBFA_RS05330		NC_011595.1:1170453-1171605	AB-307-70-MM	AB-307-MM-2	OK	33.2402	196.285	5.90505		2.56195	2.87319	0.00975	0.228704	no	class C extended sprectrum beta-lactamase ADC-11
	gene2172	paaB		NC_011595.1:2338837-2339128	AB-307-70-MM	AB-307-MM-2	OK	263.749	1547.61	5.86774		2.55281	2.85116	0.0093	0.222077	no
	gene1417	ABBFA_RS07080		NC_011595.1:1540846-1542520	AB-307-70-MM	AB-307-MM-2	OK	21.9488	127.859	5.82533		2.54234	2.85337	0.0097	0.227922	no
	gene2688	ABBFA_RS13440		NC_011595.1:2884670-2885048	AB-307-70-MM	AB-307-MM-2	OK	98.0328	569.98	5.81418		2.53958	3.02749	0.00375	0.120469	no
	gene264	ABBFA_RS01325		NC_011595.1:286548-287628	AB-307-70-MM	AB-307-MM-2	OK	15.8166	91.9372	5.8127		2.5392	3.07893	0.00515	0.150617	no
	gene1261	ABBFA_RS06300		NC_011595.1:1367460-1367664	AB-307-70-MM	AB-307-MM-2	OK	151.535	871.004	5.74787		2.52303	3.11691	0.00245	0.0893121	no
	gene332	ABBFA_RS01665		NC_011595.1:359423-361060	AB-307-70-MM	AB-307-MM-2	OK	78.0879	442.949	5.67244		2.50397	2.03953	0.059	0.649379	no
	gene2949	ABBFA_RS14740		NC_011595.1:3156947-3158576	AB-307-70-MM	AB-307-MM-2	OK	64.7615	362.711	5.60072		2.48561	2.50991	0.0272	0.424626	no
	gene2288	ABBFA_RS11435		NC_011595.1:2468303-2469290	AB-307-70-MM	AB-307-MM-2	OK	26.9346	150.089	5.57235		2.47828	2.94612	0.00385	0.121591	no
	gene2350	ABBFA_RS11745		NC_011595.1:2523205-2523550	AB-307-70-MM	AB-307-MM-2	OK	2547.2	14182.3	5.5678		2.47711	1.97591	0.081	0.746798	no
	gene2556	ABBFA_RS12785		NC_011595.1:2736180-2736522	AB-307-70-MM	AB-307-MM-2	OK	30.7818	171.116	5.559		2.47483	3.05728	0.0043	0.13156	no
	gene1053	entE		NC_011595.1:1154177-1155806	AB-307-70-MM	AB-307-MM-2	OK	5.26768	29.2002	5.54328		2.47074	3.04608	0.0033	0.110502	no
	gene1000	ABBFA_RS04995		NC_011595.1:1087420-1088851	AB-307-70-MM	AB-307-MM-2	OK	791.269	4379.9	5.53529		2.46866	1.95707	0.066	0.688286	no
	gene3158	ABBFA_RS15785		NC_011595.1:3389594-3390101	AB-307-70-MM	AB-307-MM-2	OK	380.191	2086.19	5.48722		2.45607	2.42732	0.02165	0.37374	no
	gene2725	ABBFA_RS13625		NC_011595.1:2923883-2925209	AB-307-70-MM	AB-307-MM-2	OK	198.423	1087.07	5.47855		2.45379	2.285	0.0219	0.37679	no
	gene333	ABBFA_RS01670		NC_011595.1:359423-361060	AB-307-70-MM	AB-307-MM-2	OK	66.0972	354.555	5.36415		2.42335	1.23789	0.1686	0.999027	no	conserved hypothetical protein
	gene2346	ABBFA_RS11725		NC_011595.1:2520081-2520297	AB-307-70-MM	AB-307-MM-2	OK	68.3559	366.608	5.36322		2.4231	2.92898	0.00715	0.185611	no
	gene2164	ABBFA_RS10815		NC_011595.1:2330802-2332092	AB-307-70-MM	AB-307-MM-2	OK	428.989	2293.84	5.34708		2.41875	1.93778	0.08755	0.779556	no
	gene2171	ABBFA_RS10850		NC_011595.1:2338069-2338825	AB-307-70-MM	AB-307-MM-2	OK	170.271	909.006	5.33858		2.41645	2.42594	0.02785	0.430847	no
	gene2161	ABBFA_RS10800		NC_011595.1:2328730-2329114	AB-307-70-MM	AB-307-MM-2	OK	67.3192	358.497	5.32533		2.41287	2.92708	0.00715	0.185611	no
	gene359	ABBFA_RS01800		NC_011595.1:384556-385417	AB-307-70-MM	AB-307-MM-2	OK	64.4896	341.313	5.29253		2.40396	2.55329	0.015	0.301172	no
	gene3339	ABBFA_RS16690		NC_011595.1:3577677-3578277	AB-307-70-MM	AB-307-MM-2	OK	15.455	81.5054	5.27372		2.39882	2.97295	0.0056	0.159028	no
	gene1449	ABBFA_RS07240		NC_011595.1:1576482-1576779	AB-307-70-MM	AB-307-MM-2	OK	45.3602	239.137	5.27196		2.39834	2.97887	0.00595	0.16509	no
	gene137	ABBFA_RS00690		NC_011595.1:153861-154299	AB-307-70-MM	AB-307-MM-2	OK	1011.11	5320.04	5.26158		2.3955	1.96106	0.0747	0.726162	no
	gene744	ABBFA_RS03725		NC_011595.1:774845-775541	AB-307-70-MM	AB-307-MM-2	OK	144.787	760.643	5.25353		2.39329	2.34304	0.0377	0.514	no	Outer-membrane lipoprotein carrier protein
	gene1383	ABBFA_RS06910		NC_011595.1:1502037-1502421	AB-307-70-MM	AB-307-MM-2	OK	5.02382	26.3061	5.23627		2.38854	2.19569	0.07005	0.703052	no
	gene1292	ABBFA_RS06455		NC_011595.1:1398969-1404945	AB-307-70-MM	AB-307-MM-2	OK	11.9955	62.7749	5.2332		2.3877	1.28518	0.2388	0.999027	no
	gene3150	ABBFA_RS15745		NC_011595.1:3373466-3373796	AB-307-70-MM	AB-307-MM-2	OK	105.26	550.34	5.22839		2.38636	2.89215	0.00755	0.19164	no
	gene2157	ABBFA_RS10780		NC_011595.1:2322174-2322801	AB-307-70-MM	AB-307-MM-2	OK	9.71102	50.2604	5.1756		2.37173	2.78142	0.01215	0.261849	no
	gene3470	ABBFA_RS17345		NC_011595.1:3721959-3722502	AB-307-70-MM	AB-307-MM-2	OK	195.718	1005.93	5.13969		2.36168	2.30101	0.03715	0.509542	no
	gene73	ABBFA_RS00370		NC_011595.1:80683-82008	AB-307-70-MM	AB-307-MM-2	OK	34.8384	178.237	5.11611		2.35505	2.29545	0.03265	0.477103	no
	gene1819	ABBFA_RS09090		NC_011595.1:1966238-1967807	AB-307-70-MM	AB-307-MM-2	OK	6.62222	33.8266	5.10805		2.35277	2.78773	0.01065	0.239044	no
	gene2428	ABBFA_RS12135		NC_011595.1:2612892-2614323	AB-307-70-MM	AB-307-MM-2	OK	7.69787	39.2984	5.1051		2.35194	2.79985	0.0106	0.238703	no
	gene3209	ABBFA_RS16040		NC_011595.1:3443154-3443715	AB-307-70-MM	AB-307-MM-2	OK	53.6687	272.295	5.07363		2.34302	2.80928	0.00635	0.172693	no
	gene1835	ABBFA_RS09170		NC_011595.1:1985310-1988520	AB-307-70-MM	AB-307-MM-2	OK	16.2525	82.0401	5.04784		2.33566	1.47087	0.1859	0.999027	no
	gene2492	ABBFA_RS12455		NC_011595.1:2687953-2688700	AB-307-70-MM	AB-307-MM-2	OK	35.5796	179.184	5.03614		2.33232	2.7991	0.00815	0.202372	no
	gene2937	ihfA		NC_011595.1:3145141-3147816	AB-307-70-MM	AB-307-MM-2	OK	1197.19	5987.52	5.00131		2.32231	1.07619	0.32275	0.999027	no
	gene942	ABBFA_RS04705		NC_011595.1:1015178-1015766	AB-307-70-MM	AB-307-MM-2	OK	100.079	497.439	4.97046		2.31338	2.57376	0.0154	0.304848	no
	gene172	ABBFA_RS00865		NC_011595.1:193419-195369	AB-307-70-MM	AB-307-MM-2	OK	499.844	2466	4.93354		2.30263	1.83587	0.0868	0.779305	no
	gene865	ABBFA_RS04320		NC_011595.1:940089-941031	AB-307-70-MM	AB-307-MM-2	OK	74.9769	362.545	4.83542		2.27364	2.40979	0.02	0.358813	no
	gene2471	ABBFA_RS12350		NC_011595.1:2671015-2671879	AB-307-70-MM	AB-307-MM-2	OK	27.1062	130.415	4.81126		2.26642	2.74281	0.0102	0.234054	no
	gene3216	ABBFA_RS16075		NC_011595.1:3450528-3450882	AB-307-70-MM	AB-307-MM-2	OK	273.021	1311.37	4.80318		2.264	2.41644	0.02055	0.362357	no
	gene1226	ABBFA_RS06125		NC_011595.1:1331182-1335515	AB-307-70-MM	AB-307-MM-2	OK	8.45847	40.5768	4.79718		2.26219	1.23665	0.1476	0.953119	no
	gene1931	ABBFA_RS09650		NC_011595.1:2083266-2084757	AB-307-70-MM	AB-307-MM-2	OK	153.014	732.085	4.78443		2.25835	2.14322	0.0354	0.49851	no
	gene687	ABBFA_RS03440		NC_011595.1:714306-714885	AB-307-70-MM	AB-307-MM-2	OK	140.613	669.842	4.76373		2.25209	2.38894	0.0207	0.364065	no
	gene761	gltA		NC_011595.1:790430-791705	AB-307-70-MM	AB-307-MM-2	OK	756.472	3601.82	4.76134		2.25137	1.80727	0.09765	0.819967	no
	gene1054	ABBFA_RS05265		NC_011595.1:1155823-1156693	AB-307-70-MM	AB-307-MM-2	OK	6.71947	31.6682	4.7129		2.23661	2.69205	0.01245	0.264707	no
	gene1380	ABBFA_RS06895		NC_011595.1:1500257-1500509	AB-307-70-MM	AB-307-MM-2	OK	272.557	1276.35	4.68287		2.22739	2.60784	0.0154	0.304848	no
	gene3435	ABBFA_RS17170		NC_011595.1:3685083-3686358	AB-307-70-MM	AB-307-MM-2	OK	137.707	630.757	4.58043		2.19548	2.09043	0.04985	0.59727	no	Vi polysaccharide biosynthesisUDP-N-acetylglucosamine C-6 dehydrogenase TviB, gna
	gene2162	ABBFA_RS10805		NC_011595.1:2329191-2330743	AB-307-70-MM	AB-307-MM-2	OK	170.781	780.038	4.56748		2.1914	1.06884	0.2834	0.999027	no
	gene3423	ABBFA_RS17110		NC_011595.1:3670088-3673015	AB-307-70-MM	AB-307-MM-2	OK	98.5757	446.357	4.52806		2.17889	1.30509	0.21895	0.999027	no	UDP-glucose 6-dehydrogenase, ugD
	gene1399	ABBFA_RS06990		NC_011595.1:1518560-1519550	AB-307-70-MM	AB-307-MM-2	OK	253.04	1141.29	4.51031		2.17324	2.06231	0.04505	0.565463	no
	gene1256	ABBFA_RS06275		NC_011595.1:1361676-1363044	AB-307-70-MM	AB-307-MM-2	OK	53.4878	239.991	4.48684		2.1657	2.295	0.0268	0.420938	no
	gene1447	ABBFA_RS07230		NC_011595.1:1573832-1574840	AB-307-70-MM	AB-307-MM-2	OK	95.4282	427.234	4.47702		2.16254	2.0981	0.05625	0.631967	no
	gene3438	ABBFA_RS17185		NC_011595.1:3688268-3690452	AB-307-70-MM	AB-307-MM-2	OK	126.338	565.064	4.47264		2.16113	2.01084	0.04145	0.543156	no	Tyrosine-protein kinase, wzc
	gene3051	ABBFA_RS15250		NC_011595.1:3274881-3275700	AB-307-70-MM	AB-307-MM-2	OK	60.6574	269.642	4.44533		2.15229	2.37083	0.02565	0.41104	no	Prolipoprotein diacylglyceryl transferase
	gene886	ABBFA_RS04425		NC_011595.1:962506-963070	AB-307-70-MM	AB-307-MM-2	OK	189.539	839.314	4.42819		2.14671	2.26003	0.0242	0.397723	no	Peptidoglycan-associated lipoprotein, pal
	gene1233	ABBFA_RS06160		NC_011595.1:1340841-1341732	AB-307-70-MM	AB-307-MM-2	OK	40.7166	179.738	4.41437		2.14221	2.49985	0.015	0.301172	no
	gene1886	ABBFA_RS09425		NC_011595.1:2043121-2043487	AB-307-70-MM	AB-307-MM-2	OK	875.962	3829.71	4.372		2.1283	2.03685	0.0523	0.612587	no
	gene3422	ABBFA_RS17105		NC_011595.1:3670088-3673015	AB-307-70-MM	AB-307-MM-2	OK	69.2776	297.609	4.29589		2.10296	1.29785	0.21685	0.999027	no	"glucose-6-phosphate isomerase, gpi
	gene1001	ABBFA_RS05000		NC_011595.1:1088922-1089408	AB-307-70-MM	AB-307-MM-2	OK	29.8312	127.957	4.28937		2.10077	2.61506	0.0111	0.245922	no
	gene2145	ABBFA_RS10720		NC_011595.1:2311695-2312760	AB-307-70-MM	AB-307-MM-2	OK	109.281	465.493	4.2596		2.09072	2.0627	0.05635	0.63227	no
	gene401	ABBFA_RS02010		NC_011595.1:429571-430219	AB-307-70-MM	AB-307-MM-2	OK	25.5623	108.728	4.25345		2.08863	2.49636	0.01925	0.352431	no
	gene1834	ABBFA_RS09165		NC_011595.1:1983850-1985290	AB-307-70-MM	AB-307-MM-2	OK	10.6658	45.3165	4.24877		2.08704	2.51104	0.01895	0.349115	no
	gene1832	ABBFA_RS09155		NC_011595.1:1980077-1981988	AB-307-70-MM	AB-307-MM-2	OK	19.2423	81.4601	4.23339		2.08181	2.40864	0.01455	0.295309	no
	gene2786	ABBFA_RS13925		NC_011595.1:2977579-2978827	AB-307-70-MM	AB-307-MM-2	OK	13.7981	58.016	4.20464		2.07198	2.48564	0.0199	0.357643	no
	gene1293	ABBFA_RS06460		NC_011595.1:1398969-1404945	AB-307-70-MM	AB-307-MM-2	OK	12.3347	51.813	4.20059		2.0706	0.927747	0.3429	0.999027	no
	gene1045	ABBFA_RS05220		NC_011595.1:1140970-1143068	AB-307-70-MM	AB-307-MM-2	OK	11.1612	46.6351	4.17832		2.06292	2.48893	0.01755	0.331643	no
	gene1003	ABBFA_RS05010		NC_011595.1:1091404-1092784	AB-307-70-MM	AB-307-MM-2	OK	233.484	970.373	4.15606		2.05522	1.89936	0.04975	0.596768	no
	gene2170	ABBFA_RS10845		NC_011595.1:2337552-2338053	AB-307-70-MM	AB-307-MM-2	OK	151.279	627.479	4.14783		2.05236	2.2108	0.0403	0.535251	no
	gene387	ABBFA_RS01940		NC_011595.1:415811-416243	AB-307-70-MM	AB-307-MM-2	OK	161.816	670.507	4.14364		2.0509	2.2571	0.0316	0.467407	no
	gene2536	ABBFA_RS12680		NC_011595.1:2722433-2725456	AB-307-70-MM	AB-307-MM-2	OK	0.769554	3.16698	4.11534		2.04101	0.792427	0.43525	0.999027	no
	gene1099	ABBFA_RS05490		NC_011595.1:1210422-1210806	AB-307-70-MM	AB-307-MM-2	OK	56.2668	230.637	4.09899		2.03527	2.4241	0.02535	0.409423	no
	gene2847	ABBFA_RS14230		NC_011595.1:3048169-3051094	AB-307-70-MM	AB-307-MM-2	OK	64.4199	262.671	4.07748		2.02768	1.94496	0.06555	0.686555	no
	gene273	ABBFA_RS01370		NC_011595.1:293936-294332	AB-307-70-MM	AB-307-MM-2	OK	207.126	840.037	4.05568		2.01995	2.16411	0.0436	0.557019	no
	gene3142	ABBFA_RS15705		NC_011595.1:3363841-3364186	AB-307-70-MM	AB-307-MM-2	OK	153.898	616.526	4.00607		2.00218	2.35249	0.024	0.395068	no
	gene2590	ABBFA_RS12955		NC_011595.1:2773427-2773916	AB-307-70-MM	AB-307-MM-2	OK	49.4986	197.952	3.99914		1.99969	2.40597	0.02215	0.380137	no
	gene2351	ABBFA_RS11750		NC_011595.1:2523614-2524226	AB-307-70-MM	AB-307-MM-2	OK	697.683	2789.38	3.99806		1.9993	1.8343	0.05415	0.621969	no
	gene643	ABBFA_RS03220		NC_011595.1:668802-669627	AB-307-70-MM	AB-307-MM-2	OK	80.6049	320.242	3.97298		1.99022	2.14571	0.0455	0.568614	no
	gene1639	ABBFA_RS08190		NC_011595.1:1770387-1770528	AB-307-70-MM	AB-307-MM-2	OK	28.0299	110.771	3.95189		1.98254	1.05832	0.36385	0.999027	no
	gene1091	ABBFA_RS05450		NC_011595.1:1198547-1199723	AB-307-70-MM	AB-307-MM-2	OK	82.3735	324.805	3.94308		1.97932	2.09656	0.03625	0.504604	no
	gene2378	ABBFA_RS11885		NC_011595.1:2555147-2555537	AB-307-70-MM	AB-307-MM-2	OK	37.2016	145.856	3.92069		1.97111	2.47795	0.01985	0.357643	no
	gene30	ABBFA_RS00155		NC_011595.1:36899-39584	AB-307-70-MM	AB-307-MM-2	OK	208.454	810.659	3.88891		1.95937	1.56808	0.1541	0.968602	no
	gene178	ABBFA_RS00895		NC_011595.1:199535-200303	AB-307-70-MM	AB-307-MM-2	OK	190.825	740.235	3.87913		1.95573	1.93241	0.06765	0.692671	no
	gene3367	ABBFA_RS16830		NC_011595.1:3603396-3604038	AB-307-70-MM	AB-307-MM-2	OK	28.7019	110.39	3.84609		1.9434	2.32142	0.02795	0.431745	no
	gene609	ABBFA_RS03050		NC_011595.1:631550-631994	AB-307-70-MM	AB-307-MM-2	OK	565.375	2173.41	3.84419		1.94268	1.87427	0.0793	0.743093	no
	gene1722	ABBFA_RS08605		NC_011595.1:1869135-1869537	AB-307-70-MM	AB-307-MM-2	OK	30.7293	118.068	3.8422		1.94193	2.41645	0.0207	0.364065	no
	gene375	ABBFA_RS01880		NC_011595.1:400017-400812	AB-307-70-MM	AB-307-MM-2	OK	21.0995	80.3928	3.81018		1.92986	2.29692	0.0303	0.457392	no
	gene3027	ABBFA_RS15130		NC_011595.1:3244111-3244732	AB-307-70-MM	AB-307-MM-2	OK	179.519	675.479	3.76272		1.91177	2.03206	0.0427	0.553489	no
	gene888	ABBFA_RS04435		NC_011595.1:964471-965818	AB-307-70-MM	AB-307-MM-2	OK	60.3736	226.565	3.75272		1.90794	2.03827	0.0465	0.575928	no	TolA
	gene3437	ABBFA_RS17180		NC_011595.1:3687821-3688250	AB-307-70-MM	AB-307-MM-2	OK	125.006	468.527	3.74804		1.90614	2.22649	0.0298	0.451502	no	Low molecular weight protein-tyrosine-phosphatase Wzb
	gene2539	ABBFA_RS12695		NC_011595.1:2722433-2725456	AB-307-70-MM	AB-307-MM-2	OK	1.6907	6.3297	3.74383		1.90452	0.515189	0.516	0.999027	no
	gene2007	ABBFA_RS10030		NC_011595.1:2162500-2163442	AB-307-70-MM	AB-307-MM-2	OK	299.908	1108.53	3.69623		1.88606	1.78779	0.07935	0.743093	no
	gene111	ABBFA_RS00560		NC_011595.1:125682-126222	AB-307-70-MM	AB-307-MM-2	OK	55.4212	204.38	3.68776		1.88274	2.26333	0.0314	0.465789	no
	gene2166	ABBFA_RS10825		NC_011595.1:2333353-2334892	AB-307-70-MM	AB-307-MM-2	OK	230.705	845.727	3.66584		1.87414	1.72368	0.0681	0.695712	no
	gene87	ABBFA_RS00440		NC_011595.1:100767-102606	AB-307-70-MM	AB-307-MM-2	OK	190.9	698.971	3.66145		1.87241	1.72089	0.0691	0.699485	no	glutamine--fructose-6-phosphate aminotransferase, glmS
	gene2707	ABBFA_RS13535		NC_011595.1:2905162-2906089	AB-307-70-MM	AB-307-MM-2	OK	84.1416	307.71	3.65705		1.87068	2.0117	0.05455	0.62447	no
	gene3015	ABBFA_RS15070		NC_011595.1:3229768-3230200	AB-307-70-MM	AB-307-MM-2	OK	482.129	1752.13	3.63415		1.86162	1.831	0.0727	0.716262	no
	gene1257	ABBFA_RS06280		NC_011595.1:1363071-1363524	AB-307-70-MM	AB-307-MM-2	OK	47.8041	173.449	3.62833		1.8593	2.22243	0.0326	0.477051	no
	gene3436	ABBFA_RS17175		NC_011595.1:3686716-3687817	AB-307-70-MM	AB-307-MM-2	OK	189.441	678.468	3.58142		1.84053	1.78039	0.09525	0.814956	no	membrane protein, wza
	gene3421	ABBFA_RS17100		NC_011595.1:3668442-3669813	AB-307-70-MM	AB-307-MM-2	OK	86.9845	310.892	3.57411		1.83758	1.79094	0.0877	0.779556	no	phosphomannomutase/phosphoglucomutase, pgm
	gene2409	ABBFA_RS12040		NC_011595.1:2591214-2591751	AB-307-70-MM	AB-307-MM-2	OK	1.20127	4.29274	3.5735		1.83734	1.26266	0.24255	0.999027	no
	gene1428	ABBFA_RS07135		NC_011595.1:1553735-1554326	AB-307-70-MM	AB-307-MM-2	OK	0.525857	1.87079	3.5576		1.83091	0.9599	0.37215	0.999027	no
	gene2141	ABBFA_RS10700		NC_011595.1:2308450-2309813	AB-307-70-MM	AB-307-MM-2	OK	3.07019	10.9132	3.55457		1.82968	1.08256	0.3002	0.999027	no
	gene1887	ABBFA_RS09430		NC_011595.1:2043511-2043814	AB-307-70-MM	AB-307-MM-2	OK	1397.83	4952.45	3.54296		1.82496	1.77025	0.09	0.788818	no
	gene207	ABBFA_RS01040		NC_011595.1:236165-236588	AB-307-70-MM	AB-307-MM-2	OK	115.81	409.052	3.5321		1.82053	2.15224	0.038	0.516037	no
	gene1448	ABBFA_RS07235		NC_011595.1:1574954-1576349	AB-307-70-MM	AB-307-MM-2	OK	132.091	466.185	3.52927		1.81936	1.75049	0.09805	0.821813	no
	gene868	ABBFA_RS04335		NC_011595.1:942939-944854	AB-307-70-MM	AB-307-MM-2	OK	65.9531	231.357	3.5079		1.81061	1.40538	0.1884	0.999027	no
	gene2144	ABBFA_RS10715		NC_011595.1:2311110-2311683	AB-307-70-MM	AB-307-MM-2	OK	96.5583	338.122	3.50174		1.80807	2.08031	0.03215	0.471472	no
	gene3434	ABBFA_RS17165		NC_011595.1:3684037-3685060	AB-307-70-MM	AB-307-MM-2	OK	181.49	632.03	3.48245		1.8001	1.72472	0.10575	0.8513	no
	gene3028	ABBFA_RS15135		NC_011595.1:3244752-3246606	AB-307-70-MM	AB-307-MM-2	OK	160.723	556.373	3.46169		1.79148	1.67729	0.0856	0.772919	no
	gene2167	ABBFA_RS10830		NC_011595.1:2334894-2336459	AB-307-70-MM	AB-307-MM-2	OK	235.707	812.873	3.44866		1.78603	1.31195	0.2035	0.999027	no
	gene641	ABBFA_RS03210		NC_011595.1:666672-667779	AB-307-70-MM	AB-307-MM-2	OK	227.382	781.458	3.43676		1.78105	1.71298	0.0976	0.819967	no
	gene1964	ABBFA_RS09815		NC_011595.1:2117309-2117747	AB-307-70-MM	AB-307-MM-2	OK	16.2427	55.8149	3.43631		1.78086	2.16983	0.0408	0.538413	no
	gene1061	ABBFA_RS05300		NC_011595.1:1163107-1164277	AB-307-70-MM	AB-307-MM-2	OK	17.3379	59.5293	3.43348		1.77967	2.13098	0.0409	0.539009	no
	gene88	glmU		NC_011595.1:102618-103983	AB-307-70-MM	AB-307-MM-2	OK	187.483	638.841	3.40746		1.76869	1.69197	0.09665	0.816403	no
	gene2588	ABBFA_RS12945		NC_011595.1:2770006-2771452	AB-307-70-MM	AB-307-MM-2	OK	228.601	777.749	3.40221		1.76647	1.64285	0.0897	0.787797	no
	gene2169	ABBFA_RS10840		NC_011595.1:2336467-2337529	AB-307-70-MM	AB-307-MM-2	OK	152.492	511.899	3.35689		1.74712	1.71106	0.09705	0.818436	no
	gene20	ABBFA_RS00105		NC_011595.1:24470-25163	AB-307-70-MM	AB-307-MM-2	OK	59.1756	198.467	3.35387		1.74582	2.06217	0.0432	0.556163	no
	gene1049	ABBFA_RS05240		NC_011595.1:1146294-1147263	AB-307-70-MM	AB-307-MM-2	OK	25.5655	85.5184	3.34507		1.74204	2.10001	0.04275	0.553489	no
	gene2084	ABBFA_RS10415		NC_011595.1:2242631-2242853	AB-307-70-MM	AB-307-MM-2	OK	72.8554	243.274	3.33913		1.73948	2.17387	0.03195	0.46988	no
	gene1046	ABBFA_RS05225		NC_011595.1:1143632-1146288	AB-307-70-MM	AB-307-MM-2	OK	2.32487	7.64505	3.28838		1.71738	0.819672	0.2535	0.999027	no
	gene1613	ABBFA_RS08060		NC_011595.1:1745321-1746014	AB-307-70-MM	AB-307-MM-2	OK	144.746	473.711	3.27271		1.71048	1.84079	0.07515	0.727582	no
	gene2708	ABBFA_RS13540		NC_011595.1:2906104-2907151	AB-307-70-MM	AB-307-MM-2	OK	43.5716	141.904	3.2568		1.70345	1.96725	0.04415	0.558599	no
	gene2406	ABBFA_RS12025		NC_011595.1:2586735-2588613	AB-307-70-MM	AB-307-MM-2	OK	15.2386	49.4218	3.2432		1.69742	2.00564	0.0575	0.636618	no
	gene116	ABBFA_RS00585		NC_011595.1:133750-134209	AB-307-70-MM	AB-307-MM-2	OK	9.82451	31.7919	3.23598		1.6942	1.90741	0.0782	0.736506	no
	gene3317	ABBFA_RS16580		NC_011595.1:3555903-3556392	AB-307-70-MM	AB-307-MM-2	OK	20.6244	66.67	3.23258		1.69268	2.14882	0.0349	0.494858	no
	gene2068	ABBFA_RS10335		NC_011595.1:2224801-2225086	AB-307-70-MM	AB-307-MM-2	OK	249.238	805.517	3.23192		1.69239	2.00418	0.05375	0.620843	no
	gene2165	ABBFA_RS10820		NC_011595.1:2332132-2333341	AB-307-70-MM	AB-307-MM-2	OK	386.15	1243.91	3.22131		1.68765	1.469	0.1385	0.936112	no
	gene2307	ABBFA_RS11530		NC_011595.1:2482345-2482975	AB-307-70-MM	AB-307-MM-2	OK	76.2301	243.098	3.189		1.67311	1.95725	0.04905	0.593216	no
	gene1229	ABBFA_RS06140		NC_011595.1:1336750-1336984	AB-307-70-MM	AB-307-MM-2	OK	17.1036	54.1305	3.16486		1.66214	1.62552	0.12705	0.908573	no
	gene288	ABBFA_RS01445		NC_011595.1:305655-308004	AB-307-70-MM	AB-307-MM-2	OK	151.676	479.614	3.1621		1.66088	1.53138	0.10315	0.843164	no
	gene170	ABBFA_RS00855		NC_011595.1:189480-192437	AB-307-70-MM	AB-307-MM-2	OK	48.4479	152.656	3.15093		1.65577	1.19181	0.2317	0.999027	no
	gene903	ABBFA_RS04510		NC_011595.1:980601-981063	AB-307-70-MM	AB-307-MM-2	OK	101.769	320.506	3.14935		1.65505	1.96436	0.05865	0.646912	no
	gene108	ABBFA_RS00545		NC_011595.1:122553-123708	AB-307-70-MM	AB-307-MM-2	OK	123.419	388.578	3.14845		1.65464	1.60185	0.12075	0.892708	no
	gene813	ABBFA_RS04060		NC_011595.1:881472-881763	AB-307-70-MM	AB-307-MM-2	OK	322.923	1008.53	3.12313		1.64299	1.89195	0.0542	0.622195	no
	gene3358	ABBFA_RS16785		NC_011595.1:3595272-3595941	AB-307-70-MM	AB-307-MM-2	OK	85.1275	265.36	3.11721		1.64026	1.88295	0.04985	0.59727	no
	gene3120	ABBFA_RS15595		NC_011595.1:3343518-3344865	AB-307-70-MM	AB-307-MM-2	OK	68.9984	214.981	3.11574		1.63957	1.76333	0.08595	0.775509	no
	gene1914	ABBFA_RS09565		NC_011595.1:2064420-2068169	AB-307-70-MM	AB-307-MM-2	OK	131.038	406.768	3.1042		1.63422	0.922229	0.36695	0.999027	no
	gene1712	ABBFA_RS08555		NC_011595.1:1858349-1858937	AB-307-70-MM	AB-307-MM-2	OK	58.7767	181.829	3.09356		1.62927	1.91138	0.0672	0.692526	no
	gene3369	ABBFA_RS16840		NC_011595.1:3604851-3605238	AB-307-70-MM	AB-307-MM-2	OK	139.831	432.064	3.0899		1.62756	1.92861	0.06435	0.679875	no
	gene3215	ABBFA_RS16070		NC_011595.1:3448506-3450426	AB-307-70-MM	AB-307-MM-2	OK	73.4717	226.945	3.08888		1.62708	1.58001	0.1248	0.901577	no
	gene2407	ABBFA_RS12030		NC_011595.1:2588686-2589826	AB-307-70-MM	AB-307-MM-2	OK	0.928172	2.83879	3.05847		1.61282	1.38282	0.1941	0.999027	no
	gene1724	ABBFA_RS08615		NC_011595.1:1870778-1871549	AB-307-70-MM	AB-307-MM-2	OK	22.2965	68.1087	3.05468		1.61102	2.00909	0.04645	0.575928	no
	gene869	ABBFA_RS04340		NC_011595.1:942939-944854	AB-307-70-MM	AB-307-MM-2	OK	69.318	211.181	3.04655		1.60717	0.850139	0.42755	0.999027	no	Lipoprotein-releasing system ATP-binding protein LolD
	gene107	ABBFA_RS00540		NC_011595.1:121079-122447	AB-307-70-MM	AB-307-MM-2	OK	53.1111	161.636	3.04336		1.60566	1.72547	0.09945	0.828469	no
	gene2927	ABBFA_RS14630		NC_011595.1:3130301-3134016	AB-307-70-MM	AB-307-MM-2	OK	32.3416	98.0157	3.03064		1.59962	1.19891	0.2149	0.999027	no
	gene1050	ABBFA_RS05245		NC_011595.1:1147348-1149652	AB-307-70-MM	AB-307-MM-2	OK	40.3602	121.727	3.01602		1.59264	1.71303	0.09305	0.805519	no
	gene161	glmM		NC_011595.1:181717-183055	AB-307-70-MM	AB-307-MM-2	OK	219.195	657.549	2.99984		1.58488	1.5042	0.1334	0.920931	no
	gene1472	ABBFA_RS07355		NC_011595.1:1599181-1600066	AB-307-70-MM	AB-307-MM-2	OK	101.221	302.876	2.99222		1.58122	1.71682	0.0999	0.830212	no
	gene2405	ABBFA_RS12020		NC_011595.1:2585192-2586644	AB-307-70-MM	AB-307-MM-2	OK	26.9457	80.5807	2.99048		1.58038	1.85597	0.06815	0.695712	no
	gene89	ABBFA_RS00450		NC_011595.1:103999-105410	AB-307-70-MM	AB-307-MM-2	OK	144.958	431.81	2.97886		1.57477	0.950824	0.36885	0.999027	no
	gene1723	ABBFA_RS08610		NC_011595.1:1870064-1870706	AB-307-70-MM	AB-307-MM-2	OK	26.8198	79.2475	2.95481		1.56307	1.95987	0.04795	0.585423	no
	gene963	ABBFA_RS04810		NC_011595.1:1038049-1039336	AB-307-70-MM	AB-307-MM-2	OK	45.2129	133.34	2.94916		1.5603	1.64768	0.12075	0.892708	no
	gene890	ABBFA_RS04445		NC_011595.1:965821-966972	AB-307-70-MM	AB-307-MM-2	OK	107.357	315.527	2.93904		1.55535	1.42482	0.1432	0.945166	no	tolQ
	gene110	ABBFA_RS00555		NC_011595.1:125059-125623	AB-307-70-MM	AB-307-MM-2	OK	90.2834	264.889	2.93397		1.55285	1.82059	0.07145	0.713144	no
	gene1939	ABBFA_RS09690		NC_011595.1:2093005-2093596	AB-307-70-MM	AB-307-MM-2	OK	534.796	1565.85	2.92794		1.54989	1.49402	0.14315	0.945139	no
	gene2703	ABBFA_RS13515		NC_011595.1:2899937-2901356	AB-307-70-MM	AB-307-MM-2	OK	193.916	567.642	2.92726		1.54955	1.48217	0.13805	0.935192	no
	gene50	ABBFA_RS00255		NC_011595.1:57823-58561	AB-307-70-MM	AB-307-MM-2	OK	302.009	884.033	2.92717		1.54951	1.48686	0.1627	0.988508	no
	gene374	ABBFA_RS01875		NC_011595.1:399468-400002	AB-307-70-MM	AB-307-MM-2	OK	52.0657	151.846	2.91643		1.5442	1.84286	0.07065	0.707877	no
	gene2657	ABBFA_RS13285		NC_011595.1:2845001-2847068	AB-307-70-MM	AB-307-MM-2	OK	20.4163	59.4887	2.91378		1.54289	1.79699	0.06955	0.701115	no	High-affinity choline transport protein
	gene3025	ABBFA_RS15120		NC_011595.1:3242027-3242540	AB-307-70-MM	AB-307-MM-2	OK	305.181	883.805	2.896		1.53406	1.62073	0.0941	0.809835	no
	gene1719	ABBFA_RS08590		NC_011595.1:1863619-1864530	AB-307-70-MM	AB-307-MM-2	OK	35.0974	101.424	2.88979		1.53096	1.80169	0.0851	0.769756	no
	gene3338	ABBFA_RS16685		NC_011595.1:3576986-3577532	AB-307-70-MM	AB-307-MM-2	OK	643.643	1853.69	2.88		1.52607	1.46051	0.14835	0.955238	no
	gene2763	ABBFA_RS13810		NC_011595.1:2957377-2959719	AB-307-70-MM	AB-307-MM-2	OK	66.6621	191.715	2.87592		1.52402	0.736846	0.2462	0.999027	no
	gene705	ABBFA_RS03530		NC_011595.1:732737-733556	AB-307-70-MM	AB-307-MM-2	OK	55.8324	159.885	2.86366		1.51786	1.77918	0.07585	0.731462	no	Undecaprenyl-diphosphatase, uppP
	gene3057	ABBFA_RS15280		NC_011595.1:3279194-3279716	AB-307-70-MM	AB-307-MM-2	OK	254.508	727.681	2.85917		1.5156	1.62921	0.1066	0.853132	no
	gene1183	ABBFA_RS05910		NC_011595.1:1297283-1298720	AB-307-70-MM	AB-307-MM-2	OK	41.1597	116.716	2.83569		1.50369	1.59195	0.12885	0.91115	no
	gene686	ABBFA_RS03435		NC_011595.1:713709-714228	AB-307-70-MM	AB-307-MM-2	OK	97.7289	276.872	2.83306		1.50236	1.76667	0.08	0.743709	no
	gene814	groEL		NC_011595.1:881821-883456	AB-307-70-MM	AB-307-MM-2	OK	332.677	935.767	2.81284		1.49203	1.30613	0.1812	0.999027	no
	gene3026	ABBFA_RS15125		NC_011595.1:3242557-3243916	AB-307-70-MM	AB-307-MM-2	OK	203.6	571.388	2.80642		1.48874	1.42874	0.15145	0.961053	no
	gene2299	ABBFA_RS11490		NC_011595.1:2477620-2478267	AB-307-70-MM	AB-307-MM-2	OK	3.72575	10.4554	2.80625		1.48865	1.5218	0.14545	0.950933	no
	gene806	ABBFA_RS04025		NC_011595.1:862007-863327	AB-307-70-MM	AB-307-MM-2	OK	233.964	655.764	2.80284		1.48689	1.4096	0.15535	0.97141	no
	gene889	ABBFA_RS04440		NC_011595.1:965821-966972	AB-307-70-MM	AB-307-MM-2	OK	82.5006	230.956	2.79945		1.48514	0.79415	0.44655	0.999027	no	tolR
	gene1880	ABBFA_RS09395		NC_011595.1:2034851-2037017	AB-307-70-MM	AB-307-MM-2	OK	546.431	1527.15	2.79477		1.48273	1.16796	0.2466	0.999027	no
	gene3454	ABBFA_RS17265		NC_011595.1:3705453-3706200	AB-307-70-MM	AB-307-MM-2	OK	331.045	925.025	2.79426		1.48246	1.43318	0.172	0.999027	no
	gene162	ABBFA_RS00815		NC_011595.1:183065-183722	AB-307-70-MM	AB-307-MM-2	OK	168.411	469.171	2.78587		1.47813	1.6019	0.12045	0.892708	no
	gene3024	ABBFA_RS15115		NC_011595.1:3240225-3241854	AB-307-70-MM	AB-307-MM-2	OK	582.234	1617.24	2.77765		1.47386	1.16662	0.2502	0.999027	no
	gene486	ABBFA_RS02435		NC_011595.1:504642-505356	AB-307-70-MM	AB-307-MM-2	OK	201.964	559.357	2.76959		1.46967	1.55116	0.1108	0.86552	no
	gene3123	ABBFA_RS15610		NC_011595.1:3347688-3348987	AB-307-70-MM	AB-307-MM-2	OK	48.9318	135.29	2.76487		1.46721	1.55748	0.13375	0.920931	no
	gene2034	ABBFA_RS10165		NC_011595.1:2193103-2193238	AB-307-70-MM	AB-307-MM-2	OK	116.757	321.058	2.7498		1.45932	1.07564	0.3083	0.999027	no
	gene410	ABBFA_RS02055		NC_011595.1:442800-442971	AB-307-70-MM	AB-307-MM-2	OK	212.704	584.428	2.74761		1.45818	1.83452	0.0685	0.696863	no
	gene2960	ABBFA_RS14795		NC_011595.1:3166205-3168512	AB-307-70-MM	AB-307-MM-2	OK	194.625	533.386	2.74058		1.45448	1.26437	0.2009	0.999027	no
	gene3451	ABBFA_RS17250		NC_011595.1:3703179-3703797	AB-307-70-MM	AB-307-MM-2	OK	802.455	2194.14	2.73428		1.45116	1.26194	0.2109	0.999027	no
	gene2267	ABBFA_RS11330		NC_011595.1:2450242-2451085	AB-307-70-MM	AB-307-MM-2	OK	678.791	1855.57	2.73364		1.45082	1.27407	0.191	0.999027	no
	gene2704	ABBFA_RS13520		NC_011595.1:2901555-2902008	AB-307-70-MM	AB-307-MM-2	OK	30.8414	83.9417	2.72172		1.44452	1.79102	0.08685	0.779413	no
	gene3492	ABBFA_RS17455		NC_011595.1:3743773-3745147	AB-307-70-MM	AB-307-MM-2	OK	60.3455	163.77	2.71387		1.44035	1.56472	0.13455	0.924582	no
	gene1043	ABBFA_RS05210		NC_011595.1:1137174-1138655	AB-307-70-MM	AB-307-MM-2	OK	12.9627	35.1184	2.70919		1.43786	1.20817	0.22985	0.999027	no
	gene2168	ABBFA_RS10835		NC_011595.1:2334894-2336459	AB-307-70-MM	AB-307-MM-2	OK	169.369	457.23	2.69961		1.43275	0.748822	0.4554	0.999027	no
	gene297	ABBFA_RS01490		NC_011595.1:318547-322913	AB-307-70-MM	AB-307-MM-2	OK	5.58938	15.0134	2.68606		1.42549	0.863172	0.38895	0.999027	no
	gene3433	ABBFA_RS17160		NC_011595.1:3681768-3684032	AB-307-70-MM	AB-307-MM-2	OK	18.5351	49.7564	2.68444		1.42462	0.759507	0.4915	0.999027	no	polysaccharide biosynthesis protein, wzx
	gene1717	ABBFA_RS08580		NC_011595.1:1861420-1863611	AB-307-70-MM	AB-307-MM-2	OK	37.1206	99.4466	2.67901		1.4217	0.475979	0.61915	0.999027	no
	gene3019	ABBFA_RS15090		NC_011595.1:3232626-3234810	AB-307-70-MM	AB-307-MM-2	OK	256.951	686.172	2.67044		1.41708	1.23857	0.20485	0.999027	no
	gene2283	ABBFA_RS11410		NC_011595.1:2464986-2465451	AB-307-70-MM	AB-307-MM-2	OK	274.178	731.513	2.66802		1.41577	1.54269	0.14295	0.944729	no
	gene183	ABBFA_RS00920		NC_011595.1:207455-209423	AB-307-70-MM	AB-307-MM-2	OK	240.134	640.488	2.66721		1.41533	1.23912	0.2136	0.999027	no
	gene415	ABBFA_RS02080		NC_011595.1:446051-446339	AB-307-70-MM	AB-307-MM-2	OK	273.078	725.366	2.65626		1.4094	1.66386	0.1008	0.834475	no
	gene186	ABBFA_RS00935		NC_011595.1:213096-215931	AB-307-70-MM	AB-307-MM-2	OK	89.4899	237.565	2.65466		1.40852	1.35896	0.1854	0.999027	no
	gene1630	ABBFA_RS08145		NC_011595.1:1763398-1764079	AB-307-70-MM	AB-307-MM-2	OK	11.3225	30.0465	2.6537		1.40801	1.78196	0.0769	0.731974	no
	gene1833	ABBFA_RS09160		NC_011595.1:1981997-1983839	AB-307-70-MM	AB-307-MM-2	OK	28.6923	75.7296	2.63937		1.40019	1.55441	0.12245	0.894978	no
	gene1537	ABBFA_RS07680		NC_011595.1:1665686-1666742	AB-307-70-MM	AB-307-MM-2	OK	283.17	742.563	2.62232		1.39085	1.33377	0.1871	0.999027	no
	gene3432	ABBFA_RS17155		NC_011595.1:3681768-3684032	AB-307-70-MM	AB-307-MM-2	OK	48.2342	125.714	2.60632		1.38201	1.2843	0.1957	0.999027	no	glycosyltransferase, gtr6
	gene823	ABBFA_RS04110		NC_011595.1:893961-894345	AB-307-70-MM	AB-307-MM-2	OK	1060.03	2760.92	2.60457		1.38105	1.33795	0.19265	0.999027	no
	gene2764	ABBFA_RS13815		NC_011595.1:2957377-2959719	AB-307-70-MM	AB-307-MM-2	OK	62.8723	163.686	2.60347		1.38044	1.27403	0.1868	0.999027	no
	gene3272	ABBFA_RS16355		NC_011595.1:3506648-3507656	AB-307-70-MM	AB-307-MM-2	OK	581.415	1511.91	2.6004		1.37873	1.20685	0.22335	0.999027	no	penicillin-binding protein 7/8
	gene1511	ABBFA_RS07550		NC_011595.1:1637738-1638065	AB-307-70-MM	AB-307-MM-2	OK	95.0468	247.138	2.60017		1.37861	1.71769	0.0807	0.745496	no
	gene2702	ABBFA_RS13510		NC_011595.1:2899014-2899923	AB-307-70-MM	AB-307-MM-2	OK	154.415	401.294	2.5988		1.37785	1.45549	0.136	0.928957	no
	gene1008	ABBFA_RS05035		NC_011595.1:1098208-1099171	AB-307-70-MM	AB-307-MM-2	OK	179.442	462.916	2.57975		1.36723	1.31302	0.1853	0.999027	no
	gene2100	ABBFA_RS10495		NC_011595.1:2260090-2263573	AB-307-70-MM	AB-307-MM-2	OK	2057.77	5283.22	2.56745		1.36034	1.08159	0.29025	0.999027	no
	gene510	ABBFA_RS02555		NC_011595.1:528255-530061	AB-307-70-MM	AB-307-MM-2	OK	35.2657	90.5368	2.56728		1.36024	1.44315	0.1704	0.999027	no
	gene2311	ABBFA_RS11550		NC_011595.1:2485522-2487838	AB-307-70-MM	AB-307-MM-2	OK	8.40785	21.581	2.56677		1.35995	0.678096	0.36535	0.999027	no
	gene678	ABBFA_RS03395		NC_011595.1:704323-705028	AB-307-70-MM	AB-307-MM-2	OK	45.3871	115.767	2.55066		1.35088	1.57276	0.1292	0.911583	no
	gene2364	ABBFA_RS11815		NC_011595.1:2540348-2541577	AB-307-70-MM	AB-307-MM-2	OK	32.9951	83.819	2.54035		1.34503	1.35806	0.1909	0.999027	no
	gene413	ABBFA_RS02070		NC_011595.1:443097-445372	AB-307-70-MM	AB-307-MM-2	OK	161.999	410.636	2.53481		1.34188	0.680643	0.41265	0.999027	no
	gene1041	ABBFA_RS05200		NC_011595.1:1135953-1136922	AB-307-70-MM	AB-307-MM-2	OK	16.5754	41.8564	2.52521		1.3364	1.68642	0.09655	0.816403	no
	gene3269	ABBFA_RS16340		NC_011595.1:3502983-3503799	AB-307-70-MM	AB-307-MM-2	OK	126.714	319.836	2.52408		1.33575	1.4573	0.1584	0.977432	no
	gene1149	ABBFA_RS05740		NC_011595.1:1262693-1263245	AB-307-70-MM	AB-307-MM-2	OK	61.2482	153.621	2.50817		1.32663	1.54524	0.1366	0.93089	no
	gene2680	ABBFA_RS13400		NC_011595.1:2874818-2876804	AB-307-70-MM	AB-307-MM-2	OK	118.947	298.014	2.50544		1.32506	1.28826	0.2185	0.999027	no
	gene2583	ABBFA_RS12920		NC_011595.1:2764354-2765692	AB-307-70-MM	AB-307-MM-2	OK	371.376	930.311	2.50504		1.32483	1.15851	0.23925	0.999027	no
	gene2305	ABBFA_RS11520		NC_011595.1:2481305-2481497	AB-307-70-MM	AB-307-MM-2	OK	5.38388	13.462	2.50043		1.32218	0.661342	0.53015	0.999027	no
	gene414	ABBFA_RS02075		NC_011595.1:445398-446040	AB-307-70-MM	AB-307-MM-2	OK	351.01	874.503	2.49139		1.31695	1.24151	0.23865	0.999027	no
	gene3399	ABBFA_RS16990		NC_011595.1:3642186-3642654	AB-307-70-MM	AB-307-MM-2	OK	19.8147	49.335	2.48982		1.31604	1.67096	0.09795	0.82131	no
	gene1412	ABBFA_RS07055		NC_011595.1:1535545-1536790	AB-307-70-MM	AB-307-MM-2	OK	53.6675	133.187	2.48171		1.31134	1.45236	0.1378	0.93473	no
	gene2631	ABBFA_RS13155		NC_011595.1:2821745-2823212	AB-307-70-MM	AB-307-MM-2	OK	7.13804	17.6884	2.47805		1.3092	1.6208	0.11745	0.886155	no
	gene2348	ABBFA_RS11735		NC_011595.1:2520985-2521204	AB-307-70-MM	AB-307-MM-2	OK	100.026	246.778	2.46714		1.30284	1.66076	0.1006	0.834343	no
	gene1676	ABBFA_RS08375		NC_011595.1:1812917-1815914	AB-307-70-MM	AB-307-MM-2	OK	201.607	497.31	2.46673		1.3026	1.14764	0.2371	0.999027	no
	gene1207	ABBFA_RS06030		NC_011595.1:1315894-1316688	AB-307-70-MM	AB-307-MM-2	OK	52.2088	128.115	2.4539		1.29507	1.14575	0.2153	0.999027	no
	gene2498	ABBFA_RS12485		NC_011595.1:2691344-2696026	AB-307-70-MM	AB-307-MM-2	OK	1.10665	2.70791	2.44694		1.29098	0.123842	0.64765	0.999027	no
	gene1016	ABBFA_RS05075		NC_011595.1:1106988-1108137	AB-307-70-MM	AB-307-MM-2	OK	95.4237	233.452	2.44648		1.29071	1.39767	0.17185	0.999027	no	D-alanyl-D-alanine carboxypeptidase
	gene1055	ABBFA_RS05270		NC_011595.1:1156810-1157962	AB-307-70-MM	AB-307-MM-2	OK	6.87729	16.8244	2.44637		1.29065	1.64584	0.1002	0.832368	no
	gene171	ABBFA_RS00860		NC_011595.1:192549-193125	AB-307-70-MM	AB-307-MM-2	OK	82.2491	201.114	2.44518		1.28994	1.523	0.13335	0.920931	no
	gene149	ABBFA_RS00750		NC_011595.1:166546-167722	AB-307-70-MM	AB-307-MM-2	OK	733.08	1788.38	2.43954		1.28661	1.02328	0.32845	0.999027	no	Cell division protein FtsZ
	gene2054	ABBFA_RS10265		NC_011595.1:2210579-2211440	AB-307-70-MM	AB-307-MM-2	OK	205.783	498.682	2.42334		1.27699	1.32064	0.15245	0.964719	no
	gene511	ABBFA_RS02560		NC_011595.1:530081-530993	AB-307-70-MM	AB-307-MM-2	OK	42.605	103.232	2.423		1.27679	1.51036	0.14585	0.951659	no
	gene1392	ABBFA_RS06955		NC_011595.1:1510950-1511124	AB-307-70-MM	AB-307-MM-2	OK	8.15446	19.7371	2.42041		1.27525	0.637867	0.5546	0.999027	no
	gene1608	ABBFA_RS08035		NC_011595.1:1740493-1741324	AB-307-70-MM	AB-307-MM-2	OK	431.931	1043.88	2.41677		1.27308	1.20904	0.21595	0.999027	no
	gene63	ABBFA_RS00320		NC_011595.1:69495-69969	AB-307-70-MM	AB-307-MM-2	OK	7.19998	17.2727	2.39899		1.26243	1.38164	0.17375	0.999027	no
	gene1940	ABBFA_RS09695		NC_011595.1:2093810-2094218	AB-307-70-MM	AB-307-MM-2	OK	108.17	258.338	2.38826		1.25595	1.46676	0.1585	0.977432	no
	gene2329	ABBFA_RS11640		NC_011595.1:2498854-2499184	AB-307-70-MM	AB-307-MM-2	OK	26.315	62.5018	2.37514		1.24801	1.51781	0.14445	0.948847	no
	gene2478	ABBFA_RS12385		NC_011595.1:2676245-2676887	AB-307-70-MM	AB-307-MM-2	OK	25.4083	60.3393	2.37479		1.2478	1.57275	0.1256	0.904813	no
	gene2775	ABBFA_RS13870		NC_011595.1:2966970-2967588	AB-307-70-MM	AB-307-MM-2	OK	135.145	320.521	2.37168		1.24591	1.3854	0.1579	0.976956	no
	gene3243	ABBFA_RS16210		NC_011595.1:3477577-3477904	AB-307-70-MM	AB-307-MM-2	OK	1963.85	4629.49	2.35735		1.23717	1.1615	0.2276	0.999027	no
	gene1838	ABBFA_RS09185		NC_011595.1:1989549-1989852	AB-307-70-MM	AB-307-MM-2	OK	51.3106	120.839	2.35505		1.23575	1.58284	0.11595	0.882772	no
	gene2749	ABBFA_RS13740		NC_011595.1:2946694-2947852	AB-307-70-MM	AB-307-MM-2	OK	186.396	438.626	2.35319		1.23462	1.17922	0.26115	0.999027	no	Outer membrane protein assembly factor BamD
	gene2294	ABBFA_RS11465		NC_011595.1:2473255-2473444	AB-307-70-MM	AB-307-MM-2	OK	22.887	53.4684	2.33619		1.22416	1.00194	0.34665	0.999027	no
	gene517	ABBFA_RS02590		NC_011595.1:537397-537826	AB-307-70-MM	AB-307-MM-2	OK	224.003	522.724	2.33356		1.22253	1.36384	0.1677	0.999027	no
	gene2753	ABBFA_RS13760		NC_011595.1:2952958-2953537	AB-307-70-MM	AB-307-MM-2	OK	90.3171	210.549	2.33122		1.22109	1.43844	0.15315	0.966175	no	Outer-membrane lipoprotein LolB
	gene3020	ABBFA_RS15095		NC_011595.1:3235002-3236022	AB-307-70-MM	AB-307-MM-2	OK	78.2408	182.364	2.3308		1.22083	1.29934	0.20965	0.999027	no
	gene2309	ABBFA_RS11540		NC_011595.1:2484548-2484878	AB-307-70-MM	AB-307-MM-2	OK	11.8418	27.5982	2.33057		1.22069	1.28311	0.2131	0.999027	no
	gene1890	ABBFA_RS09445		NC_011595.1:2046442-2046886	AB-307-70-MM	AB-307-MM-2	OK	41.3495	96.2661	2.32811		1.21916	1.53241	0.14155	0.94275	no
	gene1467	ABBFA_RS07330		NC_011595.1:1593703-1596229	AB-307-70-MM	AB-307-MM-2	OK	208.779	485.79	2.32681		1.21836	1.07064	0.27735	0.999027	no	Outer membrane protein assembly factor BamA
	gene3494	ABBFA_RS17465		NC_011595.1:3746602-3747199	AB-307-70-MM	AB-307-MM-2	OK	15.0418	34.7375	2.3094		1.20752	1.53926	0.1264	0.906763	no	Undecaprenyl-diphosphatase, uppP
	gene1196	ABBFA_RS05975		NC_011595.1:1306870-1308248	AB-307-70-MM	AB-307-MM-2	OK	18.6794	42.9773	2.30079		1.20213	1.38425	0.18125	0.999027	no
	gene1915	ABBFA_RS09570		NC_011595.1:2068287-2069325	AB-307-70-MM	AB-307-MM-2	OK	631.514	1451.9	2.29908		1.20105	1.06004	0.27635	0.999027	no
	gene578	ABBFA_RS02895		NC_011595.1:595700-596465	AB-307-70-MM	AB-307-MM-2	OK	7.50556	17.1991	2.29151		1.1963	1.45507	0.16175	0.985941	no
	gene1197	ABBFA_RS05980		NC_011595.1:1308358-1309927	AB-307-70-MM	AB-307-MM-2	OK	42.3176	96.8883	2.28955		1.19506	1.32935	0.176	0.999027	no
	gene1913	ABBFA_RS09560		NC_011595.1:2064420-2068169	AB-307-70-MM	AB-307-MM-2	OK	122.21	279.735	2.28897		1.1947	0.711252	0.49665	0.999027	no
	gene1062	ABBFA_RS05305		NC_011595.1:1164397-1165645	AB-307-70-MM	AB-307-MM-2	OK	398.89	912.687	2.28807		1.19413	1.05007	0.29125	0.999027	no
	gene1031	ABBFA_RS05150		NC_011595.1:1124764-1126861	AB-307-70-MM	AB-307-MM-2	OK	949.426	2161.56	2.2767		1.18695	0.864186	0.4212	0.999027	no
	gene512	ABBFA_RS02565		NC_011595.1:531003-532617	AB-307-70-MM	AB-307-MM-2	OK	40.6971	92.2331	2.26633		1.18036	1.31416	0.18785	0.999027	no
	gene2347	ABBFA_RS11730		NC_011595.1:2520361-2520949	AB-307-70-MM	AB-307-MM-2	OK	100.609	227.679	2.26301		1.17824	1.375	0.1672	0.999027	no
	gene3477	ABBFA_RS17380		NC_011595.1:3728762-3729320	AB-307-70-MM	AB-307-MM-2	OK	102.449	231.771	2.26231		1.17779	1.37991	0.168	0.999027	no
	gene1160	ABBFA_RS05795		NC_011595.1:1276717-1278178	AB-307-70-MM	AB-307-MM-2	OK	121.73	274.886	2.25816		1.17514	1.09043	0.29585	0.999027	no
	gene546	ABBFA_RS02735		NC_011595.1:563300-563789	AB-307-70-MM	AB-307-MM-2	OK	235.118	530.479	2.25622		1.17391	1.25898	0.221	0.999027	no
	gene2455	ABBFA_RS12270		NC_011595.1:2646102-2648217	AB-307-70-MM	AB-307-MM-2	OK	48.2169	108.56	2.25149		1.17088	1.27462	0.21555	0.999027	no
	gene1601	ABBFA_RS08000		NC_011595.1:1731747-1732542	AB-307-70-MM	AB-307-MM-2	OK	23.2452	52.2658	2.24846		1.16893	1.47664	0.1401	0.93979	no
	gene2387	ABBFA_RS11930		NC_011595.1:2564456-2565080	AB-307-70-MM	AB-307-MM-2	OK	9.77344	21.9718	2.24811		1.16872	1.42106	0.1778	0.999027	no
	gene336	ABBFA_RS01685		NC_011595.1:363794-364259	AB-307-70-MM	AB-307-MM-2	OK	373.475	837.859	2.24341		1.16569	1.24639	0.20735	0.999027	no	bacterioferritin
	gene70	ABBFA_RS00355		NC_011595.1:77092-77776	AB-307-70-MM	AB-307-MM-2	OK	6.06199	13.5312	2.23214		1.15843	1.35385	0.17905	0.999027	no
	gene80	ABBFA_RS00405		NC_011595.1:89481-91308	AB-307-70-MM	AB-307-MM-2	OK	22.6685	50.4691	2.2264		1.15471	1.35781	0.1796	0.999027	no
	gene3104	ABBFA_RS15515		NC_011595.1:3326662-3327715	AB-307-70-MM	AB-307-MM-2	OK	80.9585	180.146	2.22516		1.15391	1.2328	0.2347	0.999027	no
	gene2362	ABBFA_RS11805		NC_011595.1:2536923-2537412	AB-307-70-MM	AB-307-MM-2	OK	77.6854	172.848	2.22497		1.15379	1.33823	0.19705	0.999027	no
	gene2578	ABBFA_RS12895		NC_011595.1:2758099-2758423	AB-307-70-MM	AB-307-MM-2	OK	13.6242	30.3088	2.22463		1.15356	1.23152	0.23705	0.999027	no
	gene3483	ABBFA_RS17410		NC_011595.1:3733897-3734452	AB-307-70-MM	AB-307-MM-2	OK	138.776	308.596	2.2237		1.15296	1.2892	0.2006	0.999027	no
	gene3430	ABBFA_RS17145		NC_011595.1:3679661-3680597	AB-307-70-MM	AB-307-MM-2	OK	8.78544	19.5193	2.22178		1.15172	1.47101	0.1438	0.946392	no
	gene3488	ABBFA_RS17435		NC_011595.1:3739423-3740716	AB-307-70-MM	AB-307-MM-2	OK	226.677	502.839	2.21831		1.14946	1.10403	0.2674	0.999027	no
	gene2181	ABBFA_RS10900		NC_011595.1:2349955-2351448	AB-307-70-MM	AB-307-MM-2	OK	5.90833	13.0931	2.21604		1.14798	0.33452	0.61355	0.999027	no
	gene604	ABBFA_RS03025		NC_011595.1:621938-625979	AB-307-70-MM	AB-307-MM-2	OK	137.513	304.476	2.21416		1.14676	0.34358	0.6423	0.999027	no
	gene1337	ABBFA_RS06680		NC_011595.1:1453100-1454241	AB-307-70-MM	AB-307-MM-2	OK	66.0002	146.075	2.21325		1.14617	0.671053	0.4986	0.999027	no
	gene2923	ABBFA_RS14610		NC_011595.1:3127397-3127829	AB-307-70-MM	AB-307-MM-2	OK	129.453	286.43	2.21262		1.14575	1.34377	0.1859	0.999027	no
	gene716	ABBFA_RS03585		NC_011595.1:742829-743747	AB-307-70-MM	AB-307-MM-2	OK	29.9779	66.1059	2.20515		1.14088	1.30953	0.2076	0.999027	no
	gene776	ABBFA_RS03885		NC_011595.1:809800-811303	AB-307-70-MM	AB-307-MM-2	OK	78.9593	173.48	2.19708		1.13559	1.22394	0.21955	0.999027	no
	gene1032	ABBFA_RS05155		NC_011595.1:1126863-1127166	AB-307-70-MM	AB-307-MM-2	OK	1262.55	2772.52	2.19597		1.13486	1.06536	0.3027	0.999027	no
	gene2946	ABBFA_RS14725		NC_011595.1:3153229-3153850	AB-307-70-MM	AB-307-MM-2	OK	126.401	277.351	2.19422		1.1337	1.26885	0.20185	0.999027	no
	gene2711	ABBFA_RS13555		NC_011595.1:2908880-2909153	AB-307-70-MM	AB-307-MM-2	OK	561.778	1231.65	2.19241		1.13252	1.26575	0.20345	0.999027	no	Cell division topological specificity factor
	gene179	ABBFA_RS00900		NC_011595.1:200697-204195	AB-307-70-MM	AB-307-MM-2	OK	44.6341	97.7311	2.18961		1.13067	1.12859	0.2572	0.999027	no
	gene2119	ABBFA_RS10590		NC_011595.1:2283688-2284906	AB-307-70-MM	AB-307-MM-2	OK	38.0508	82.6986	2.17337		1.11994	1.31444	0.18665	0.999027	no
	gene1829	ABBFA_RS09140		NC_011595.1:1976289-1978608	AB-307-70-MM	AB-307-MM-2	OK	55.9013	121.304	2.16997		1.11767	1.18826	0.21805	0.999027	no
	gene3264	murD		NC_011595.1:3497880-3499227	AB-307-70-MM	AB-307-MM-2	OK	59.6069	129.211	2.16772		1.11618	1.19298	0.2521	0.999027	no
	gene1078	ABBFA_RS05385		NC_011595.1:1186870-1190211	AB-307-70-MM	AB-307-MM-2	OK	164.596	356.552	2.16623		1.11518	0.857106	0.3501	0.999027	no
	gene131	ABBFA_RS00660		NC_011595.1:147762-148113	AB-307-70-MM	AB-307-MM-2	OK	4036	8740.83	2.16572		1.11484	0.879958	0.3919	0.999027	no
	gene2003	ABBFA_RS10010		NC_011595.1:2155888-2156956	AB-307-70-MM	AB-307-MM-2	OK	395.119	854.273	2.16207		1.11241	0.977645	0.33945	0.999027	no
	gene1242	ABBFA_RS06205		NC_011595.1:1348980-1349544	AB-307-70-MM	AB-307-MM-2	OK	4.48613	9.66261	2.15389		1.10694	1.10984	0.2935	0.999027	no
	gene1508	ABBFA_RS07535		NC_011595.1:1636021-1636447	AB-307-70-MM	AB-307-MM-2	OK	189.171	407.367	2.15343		1.10663	1.24091	0.2262	0.999027	no
	gene494	ABBFA_RS02475		NC_011595.1:513616-514603	AB-307-70-MM	AB-307-MM-2	OK	1391.53	2988.93	2.14795		1.10296	0.869311	0.381	0.999027	no
	gene2560	ABBFA_RS12805		NC_011595.1:2741157-2741934	AB-307-70-MM	AB-307-MM-2	OK	51.1533	109.581	2.14221		1.0991	1.28884	0.207	0.999027	no
	gene2494	ABBFA_RS12465		NC_011595.1:2689510-2690140	AB-307-70-MM	AB-307-MM-2	OK	35.7027	76.4675	2.14178		1.09881	1.37541	0.16035	0.981189	no
	gene417	ABBFA_RS02090		NC_011595.1:447579-448161	AB-307-70-MM	AB-307-MM-2	OK	196.005	418.984	2.13762		1.096	1.18561	0.24895	0.999027	no
	gene470	ABBFA_RS02355		NC_011595.1:488671-490726	AB-307-70-MM	AB-307-MM-2	OK	99.6033	212.631	2.13478		1.09408	1.03178	0.32155	0.999027	no
	gene993	ABBFA_RS04960		NC_011595.1:1079581-1080652	AB-307-70-MM	AB-307-MM-2	OK	72.3753	153.402	2.11954		1.08375	1.2062	0.2204	0.999027	no
	gene114	ABBFA_RS00575		NC_011595.1:128663-131969	AB-307-70-MM	AB-307-MM-2	OK	33.1637	70.2863	2.11937		1.08364	1.17076	0.24275	0.999027	no
	gene1916	ABBFA_RS09575		NC_011595.1:2069446-2069689	AB-307-70-MM	AB-307-MM-2	OK	51.5454	109.151	2.11757		1.08241	1.31225	0.2103	0.999027	no
	gene21	ABBFA_RS00110		NC_011595.1:25792-27271	AB-307-70-MM	AB-307-MM-2	OK	1084.79	2296.22	2.11674		1.08184	0.777856	0.4772	0.999027	no
	gene1044	ABBFA_RS05215		NC_011595.1:1139052-1140900	AB-307-70-MM	AB-307-MM-2	OK	9.70998	20.5441	2.11577		1.08119	1.35916	0.1695	0.999027	no
	gene2806	ABBFA_RS14025		NC_011595.1:3003710-3004583	AB-307-70-MM	AB-307-MM-2	OK	12.1081	25.5622	2.11117		1.07804	1.38738	0.167	0.998987	no
	gene1490	ABBFA_RS07445		NC_011595.1:1616495-1618589	AB-307-70-MM	AB-307-MM-2	OK	28.0195	59.0622	2.1079		1.0758	1.20739	0.23055	0.999027	no
	gene2709	ABBFA_RS13545		NC_011595.1:2907272-2907995	AB-307-70-MM	AB-307-MM-2	OK	138.279	291.373	2.10714		1.07529	1.15089	0.26695	0.999027	no
	gene203	ABBFA_RS01020		NC_011595.1:231811-232438	AB-307-70-MM	AB-307-MM-2	OK	746.292	1571	2.10507		1.07387	1.00772	0.2841	0.999027	no
	gene316	ABBFA_RS01585		NC_011595.1:338332-339451	AB-307-70-MM	AB-307-MM-2	OK	132.545	278.837	2.10372		1.07294	1.13664	0.23635	0.999027	no	Phospho-N-acetylmuramoyl-pentapeptide-transferase, mraY
	gene2106	ABBFA_RS10525		NC_011595.1:2269800-2271122	AB-307-70-MM	AB-307-MM-2	OK	11.4789	24.133	2.10238		1.07202	0.947679	0.3338	0.999027	no
	gene2349	ABBFA_RS11740		NC_011595.1:2521466-2523032	AB-307-70-MM	AB-307-MM-2	OK	67.6582	142.077	2.09992		1.07033	1.16122	0.2587	0.999027	no	Alkyl hydroperoxide reductase C
	gene3440	ABBFA_RS17195		NC_011595.1:3691415-3692111	AB-307-70-MM	AB-307-MM-2	OK	206.173	432.836	2.09938		1.06997	1.15258	0.25575	0.999027	no
	gene1076	ABBFA_RS05375		NC_011595.1:1183194-1185894	AB-307-70-MM	AB-307-MM-2	OK	64.113	134.317	2.095		1.06696	1.06831	0.27335	0.999027	no
	gene1147	ABBFA_RS05730		NC_011595.1:1261465-1261636	AB-307-70-MM	AB-307-MM-2	OK	771.053	1615.15	2.09473		1.06676	1.32604	0.17215	0.999027	no
	gene483	ABBFA_RS02420		NC_011595.1:501813-503061	AB-307-70-MM	AB-307-MM-2	OK	126.901	264.903	2.08748		1.06177	1.11457	0.23915	0.999027	no
	gene1665	ABBFA_RS08320		NC_011595.1:1799659-1800379	AB-307-70-MM	AB-307-MM-2	OK	8.91647	18.6085	2.08698		1.06142	1.32431	0.18145	0.999027	no
	gene3203	ABBFA_RS16010		NC_011595.1:3435838-3436369	AB-307-70-MM	AB-307-MM-2	OK	10.9849	22.9117	2.08574		1.06056	1.28242	0.2156	0.999027	no
	gene945	ABBFA_RS04720		NC_011595.1:1018645-1019380	AB-307-70-MM	AB-307-MM-2	OK	56.452	117.739	2.08565		1.0605	1.24183	0.22245	0.999027	no
	gene774	ABBFA_RS03875		NC_011595.1:807710-808634	AB-307-70-MM	AB-307-MM-2	OK	319.145	664.838	2.08318		1.05879	1.0094	0.3238	0.999027	no
	gene252	ABBFA_RS01265		NC_011595.1:278492-279044	AB-307-70-MM	AB-307-MM-2	OK	1.15563	2.4057	2.08172		1.05778	0.686567	0.48855	0.999027	no
	gene385	ABBFA_RS01930		NC_011595.1:414010-414322	AB-307-70-MM	AB-307-MM-2	OK	20.5273	42.7319	2.08171		1.05777	1.22855	0.2182	0.999027	no
	gene1040	ABBFA_RS05195		NC_011595.1:1135023-1135710	AB-307-70-MM	AB-307-MM-2	OK	55.9711	116.505	2.08152		1.05763	1.24314	0.22965	0.999027	no
	gene1311	ABBFA_RS06550		NC_011595.1:1419988-1420765	AB-307-70-MM	AB-307-MM-2	OK	67.7138	140.921	2.08113		1.05736	1.24006	0.20445	0.999027	no
	gene2112	ABBFA_RS10555		NC_011595.1:2275618-2277142	AB-307-70-MM	AB-307-MM-2	OK	11.178	23.2365	2.07877		1.05572	1.33561	0.18635	0.999027	no
	gene3402	ABBFA_RS17005		NC_011595.1:3646050-3646431	AB-307-70-MM	AB-307-MM-2	OK	683.188	1418.68	2.07656		1.0542	1.05804	0.28805	0.999027	no
	gene485	ABBFA_RS02430		NC_011595.1:503994-504570	AB-307-70-MM	AB-307-MM-2	OK	65.3635	135.477	2.07267		1.05149	1.22339	0.2353	0.999027	no
	gene2435	ABBFA_RS12170		NC_011595.1:2621544-2621904	AB-307-70-MM	AB-307-MM-2	OK	81.9721	169.79	2.07131		1.05055	1.32522	0.1881	0.999027	no
	gene411	ABBFA_RS02060		NC_011595.1:443097-445372	AB-307-70-MM	AB-307-MM-2	OK	171.977	355.75	2.06859		1.04864	0.577039	0.5638	0.999027	no
	gene423	ABBFA_RS02120		NC_011595.1:453198-455772	AB-307-70-MM	AB-307-MM-2	OK	118.119	244.013	2.06582		1.04672	1.0057	0.3104	0.999027	no
	gene72	ABBFA_RS00365		NC_011595.1:79218-80331	AB-307-70-MM	AB-307-MM-2	OK	15.0318	31.0092	2.06291		1.04468	1.32269	0.18935	0.999027	no
	gene2650	ABBFA_RS13250		NC_011595.1:2839343-2839685	AB-307-70-MM	AB-307-MM-2	OK	62.7948	129.473	2.06184		1.04393	1.34276	0.1682	0.999027	no
	gene545	ABBFA_RS02730		NC_011595.1:562770-563265	AB-307-70-MM	AB-307-MM-2	OK	192.455	395.47	2.05487		1.03905	1.15875	0.24205	0.999027	no
	gene1167	ABBFA_RS05830		NC_011595.1:1282648-1283515	AB-307-70-MM	AB-307-MM-2	OK	344.463	707.419	2.05369		1.03821	0.995233	0.32345	0.999027	no
	gene1831	ABBFA_RS09150		NC_011595.1:1978693-1980065	AB-307-70-MM	AB-307-MM-2	OK	12.2631	25.1042	2.04713		1.03361	0.79926	0.4093	0.999027	no
	gene1491	ABBFA_RS07450		NC_011595.1:1619197-1619413	AB-307-70-MM	AB-307-MM-2	OK	140.31	286.911	2.04484		1.03199	1.33007	0.1831	0.999027	no
	gene145	murC		NC_011595.1:161789-163238	AB-307-70-MM	AB-307-MM-2	OK	125.333	255.532	2.03882		1.02774	1.03016	0.29625	0.999027	no
	gene2982	ABBFA_RS14905		NC_011595.1:3191753-3193507	AB-307-70-MM	AB-307-MM-2	OK	134.261	273.523	2.03725		1.02662	0.906871	0.35455	0.999027	no
	gene2967	ABBFA_RS14830		NC_011595.1:3176457-3177252	AB-307-70-MM	AB-307-MM-2	OK	266.784	543.439	2.037		1.02645	1.02966	0.29165	0.999027	no
	gene496	ABBFA_RS02485		NC_011595.1:515060-515588	AB-307-70-MM	AB-307-MM-2	OK	79.9773	162.46	2.03133		1.02242	1.19728	0.24305	0.999027	no
	gene1479	ABBFA_RS07390		NC_011595.1:1604314-1604608	AB-307-70-MM	AB-307-MM-2	OK	277.975	563.201	2.02609		1.01869	1.19247	0.22755	0.999027	no
	gene1023	ABBFA_RS05110		NC_011595.1:1114893-1117083	AB-307-70-MM	AB-307-MM-2	OK	74.0311	149.946	2.02545		1.01824	1.02012	0.3022	0.999027	no
	gene3258	ABBFA_RS16285		NC_011595.1:3491530-3493408	AB-307-70-MM	AB-307-MM-2	OK	182.598	369.205	2.02196		1.01575	0.96654	0.32835	0.999027	no
	gene3282	ABBFA_RS16405		NC_011595.1:3518647-3519283	AB-307-70-MM	AB-307-MM-2	OK	128.157	259.115	2.02186		1.01568	1.13642	0.2515	0.999027	no
	gene1069	ABBFA_RS05340		NC_011595.1:1172576-1174076	AB-307-70-MM	AB-307-MM-2	OK	29.7183	59.9286	2.01656		1.01189	1.18501	0.23185	0.999027	no
	gene1507	ABBFA_RS07530		NC_011595.1:1635449-1635881	AB-307-70-MM	AB-307-MM-2	OK	450.596	906.361	2.01147		1.00825	1.07755	0.2696	0.999027	no
	gene436	ABBFA_RS02185		NC_011595.1:466674-467594	AB-307-70-MM	AB-307-MM-2	OK	479.901	965.054	2.01094		1.00787	0.421456	0.40545	0.999027	no
	gene1294	ABBFA_RS06465		NC_011595.1:1398969-1404945	AB-307-70-MM	AB-307-MM-2	OK	31.8639	64.0742	2.01087		1.00782	0.294177	0.5136	0.999027	no
	gene1825	ABBFA_RS09120		NC_011595.1:1973297-1973918	AB-307-70-MM	AB-307-MM-2	OK	37.8712	75.9586	2.00571		1.00411	1.25923	0.20345	0.999027	no
	gene831	ABBFA_RS04150		NC_011595.1:902942-903335	AB-307-70-MM	AB-307-MM-2	OK	6.76612	13.511	1.99686		0.997729	0.949247	0.38445	0.999027	no
	gene3478	ABBFA_RS17385		NC_011595.1:3729463-3730534	AB-307-70-MM	AB-307-MM-2	OK	99.0793	197.793	1.99631		0.997335	1.08061	0.2881	0.999027	no
	gene1485	ABBFA_RS07420		NC_011595.1:1610518-1611697	AB-307-70-MM	AB-307-MM-2	OK	207.338	413.895	1.99623		0.997281	0.950887	0.35775	0.999027	no
	gene3447	ABBFA_RS17230		NC_011595.1:3699307-3700456	AB-307-70-MM	AB-307-MM-2	OK	31.2714	62.4146	1.9959		0.99704	1.17107	0.2528	0.999027	no
	gene3032	ABBFA_RS15155		NC_011595.1:3252651-3253206	AB-307-70-MM	AB-307-MM-2	OK	22.9382	45.6927	1.99199		0.994211	1.27969	0.2023	0.999027	no
	gene1580	ABBFA_RS07895		NC_011595.1:1709413-1709773	AB-307-70-MM	AB-307-MM-2	OK	4.49162	8.93632	1.98955		0.992444	0.812536	0.4733	0.999027	no
	gene2635	ABBFA_RS13175		NC_011595.1:2825703-2826225	AB-307-70-MM	AB-307-MM-2	OK	37.5195	74.5957	1.98818		0.99145	1.24876	0.22385	0.999027	no
	gene3306	ABBFA_RS16525		NC_011595.1:3544173-3544797	AB-307-70-MM	AB-307-MM-2	OK	161.751	321.483	1.98752		0.990971	1.05399	0.3079	0.999027	no
	gene3346	ABBFA_RS16725		NC_011595.1:3583796-3584042	AB-307-70-MM	AB-307-MM-2	OK	2010	3990.8	1.98547		0.989484	0.999002	0.3103	0.999027	no
	gene1342	ABBFA_RS06705		NC_011595.1:1458212-1459157	AB-307-70-MM	AB-307-MM-2	OK	230.732	457.941	1.98473		0.98894	0.923342	0.37235	0.999027	no
	gene3420	ABBFA_RS17095		NC_011595.1:3666400-3668062	AB-307-70-MM	AB-307-MM-2	OK	13.0319	25.8304	1.98209		0.987022	1.22887	0.2015	0.999027	no
	gene1403	fabG		NC_011595.1:1522970-1524362	AB-307-70-MM	AB-307-MM-2	OK	96.216	190.108	1.97585		0.982467	1.05363	0.2861	0.999027	no
	gene1150	ABBFA_RS05745		NC_011595.1:1263265-1265662	AB-307-70-MM	AB-307-MM-2	OK	105.465	208.272	1.9748		0.981697	0.938785	0.35555	0.999027	no	penicillin-binding protein 1B
	gene1297	ABBFA_RS06480		NC_011595.1:1406835-1407339	AB-307-70-MM	AB-307-MM-2	OK	49.9903	98.662	1.97362		0.980847	1.23636	0.2163	0.999027	no
	gene707	ABBFA_RS03540		NC_011595.1:734654-735653	AB-307-70-MM	AB-307-MM-2	OK	146.841	289.658	1.9726		0.9801	1.04572	0.28905	0.999027	no
	gene995	ABBFA_RS04970		NC_011595.1:1081792-1082257	AB-307-70-MM	AB-307-MM-2	OK	23.7127	46.7207	1.97028		0.978403	1.25414	0.2119	0.999027	no
	gene2404	ABBFA_RS12015		NC_011595.1:2584321-2585155	AB-307-70-MM	AB-307-MM-2	OK	14.1541	27.8557	1.96803		0.976754	1.25915	0.20845	0.999027	no
	gene2646	ABBFA_RS13230		NC_011595.1:2834446-2835235	AB-307-70-MM	AB-307-MM-2	OK	67.5101	132.675	1.96526		0.974717	1.1422	0.2457	0.999027	no
	gene3431	ABBFA_RS17150		NC_011595.1:3680610-3681768	AB-307-70-MM	AB-307-MM-2	OK	23.2426	45.6542	1.96425		0.973979	1.11468	0.27555	0.999027	no	wzy polysaccharide polymerase
	gene1070	ABBFA_RS05345		NC_011595.1:1174077-1176453	AB-307-70-MM	AB-307-MM-2	OK	36.4813	71.6495	1.96401		0.9738	1.04482	0.31105	0.999027	no
	gene2036	ABBFA_RS10175		NC_011595.1:2194852-2195771	AB-307-70-MM	AB-307-MM-2	OK	17.6638	34.6723	1.9629		0.972994	1.21753	0.22775	0.999027	no
	gene2053	ABBFA_RS10260		NC_011595.1:2209919-2210546	AB-307-70-MM	AB-307-MM-2	OK	182.567	358.142	1.9617		0.972103	1.04407	0.3104	0.999027	no
	gene2414	ABBFA_RS12065		NC_011595.1:2596603-2597515	AB-307-70-MM	AB-307-MM-2	OK	12.0865	23.6867	1.95977		0.97068	1.2494	0.2125	0.999027	no
	gene3245	ABBFA_RS16220		NC_011595.1:3478546-3479740	AB-307-70-MM	AB-307-MM-2	OK	38.9318	76.1874	1.95695		0.968602	1.13392	0.2532	0.999027	no
	gene2325	ABBFA_RS11620		NC_011595.1:2495870-2497320	AB-307-70-MM	AB-307-MM-2	OK	20.0039	38.9858	1.94891		0.96267	1.08551	0.27585	0.999027	no
	gene313	ABBFA_RS01570		NC_011595.1:333584-335417	AB-307-70-MM	AB-307-MM-2	OK	119.196	231.887	1.94543		0.960091	0.911379	0.3827	0.999027	no
	gene3140	ABBFA_RS15695		NC_011595.1:3360962-3363358	AB-307-70-MM	AB-307-MM-2	OK	99.158	192.863	1.94501		0.959775	0.663886	0.4493	0.999027	no
	gene809	ABBFA_RS04040		NC_011595.1:866936-868769	AB-307-70-MM	AB-307-MM-2	OK	241.385	467.794	1.93796		0.954538	0.843522	0.4012	0.999027	no
	gene2109	ABBFA_RS10540		NC_011595.1:2272511-2273666	AB-307-70-MM	AB-307-MM-2	OK	20.3413	39.2705	1.93058		0.949036	1.17928	0.22115	0.999027	no
	gene2273	ABBFA_RS11360		NC_011595.1:2457601-2459428	AB-307-70-MM	AB-307-MM-2	OK	111.38	214.657	1.92725		0.946546	0.543033	0.6101	0.999027	no
	gene129	ABBFA_RS00650		NC_011595.1:145621-146445	AB-307-70-MM	AB-307-MM-2	OK	5.9199	11.3992	1.92557		0.945287	0.836611	0.3874	0.999027	no
	gene2113	ABBFA_RS10560		NC_011595.1:2277156-2278362	AB-307-70-MM	AB-307-MM-2	OK	18.917	36.3232	1.92014		0.94121	1.17368	0.2248	0.999027	no
	gene3059	ABBFA_RS15290		NC_011595.1:3279776-3280801	AB-307-70-MM	AB-307-MM-2	OK	343.3	659.181	1.92013		0.941205	0.708285	0.4489	0.999027	no
	gene1661	ABBFA_RS08300		NC_011595.1:1794530-1795415	AB-307-70-MM	AB-307-MM-2	OK	12.5351	24.0319	1.91717		0.938979	1.20969	0.22915	0.999027	no
	gene1258	ABBFA_RS06285		NC_011595.1:1363582-1364785	AB-307-70-MM	AB-307-MM-2	OK	6.75987	12.9468	1.91524		0.937529	1.19971	0.23295	0.999027	no
	gene683	ABBFA_RS03420		NC_011595.1:710449-711646	AB-307-70-MM	AB-307-MM-2	OK	59.8741	114.649	1.91483		0.937222	1.05326	0.29305	0.999027	no
	gene681	ABBFA_RS03410		NC_011595.1:707808-708780	AB-307-70-MM	AB-307-MM-2	OK	64.9378	123.954	1.90881		0.932678	1.0505	0.30575	0.999027	no
	gene315	ABBFA_RS01580		NC_011595.1:336931-338332	AB-307-70-MM	AB-307-MM-2	OK	111.287	212.36	1.90822		0.932227	0.984117	0.30005	0.999027	no	UDP-N-acetylmuramoyl-tripeptide--D-alanyl-D-alanine ligase, murF	"UDP-N-acetylmuramoyl-tripeptide--D-alanyl-D alanine ligase
	gene35	ABBFA_RS00180		NC_011595.1:45377-46490	AB-307-70-MM	AB-307-MM-2	OK	105.938	202.047	1.90722		0.931463	1.01146	0.32365	0.999027	no	molecular chaperone DnaJ
	gene380	ABBFA_RS01905		NC_011595.1:407748-410249	AB-307-70-MM	AB-307-MM-2	OK	448.404	854.843	1.90641		0.93086	0.450306	0.28435	0.999027	no
	gene1603	ABBFA_RS08010		NC_011595.1:1733410-1735144	AB-307-70-MM	AB-307-MM-2	OK	4.04916	7.71066	1.90426		0.929232	1.1818	0.23895	0.999027	no
	gene2155	ABBFA_RS10770		NC_011595.1:2321277-2321502	AB-307-70-MM	AB-307-MM-2	OK	15.9194	30.2462	1.89996		0.925968	0.764552	0.4807	0.999027	no
	gene2521	ABBFA_RS12600		NC_011595.1:2712647-2713981	AB-307-70-MM	AB-307-MM-2	OK	2.95417	5.61133	1.89946		0.925591	0.21549	0.6535	0.999027	no
	gene412	ABBFA_RS02065		NC_011595.1:443097-445372	AB-307-70-MM	AB-307-MM-2	OK	199.965	379.817	1.89942		0.925556	0.505449	0.61195	0.999027	no
	gene433	rpsJ		NC_011595.1:465655-465967	AB-307-70-MM	AB-307-MM-2	OK	922.263	1743.83	1.89082		0.919005	0.970739	0.3081	0.999027	no
	gene516	ABBFA_RS02585		NC_011595.1:536723-537380	AB-307-70-MM	AB-307-MM-2	OK	277.946	524.685	1.88772		0.916646	0.967499	0.31065	0.999027	no
	gene2321	ABBFA_RS11600		NC_011595.1:2493872-2494070	AB-307-70-MM	AB-307-MM-2	OK	9.61067	18.118	1.8852		0.914714	0.581289	0.5901	0.999027	no
	gene635	mscL		NC_011595.1:661611-662043	AB-307-70-MM	AB-307-MM-2	OK	1061.35	2000.5	1.88486		0.914464	0.869992	0.3761	0.999027	no
	gene2490	ABBFA_RS12445		NC_011595.1:2686407-2687040	AB-307-70-MM	AB-307-MM-2	OK	53.2163	100.067	1.88038		0.911022	1.05077	0.3119	0.999027	no
	gene357	ABBFA_RS01790		NC_011595.1:383125-383896	AB-307-70-MM	AB-307-MM-2	OK	22.2965	41.913	1.8798		0.910582	1.1372	0.2648	0.999027	no
	gene435	rplD		NC_011595.1:466674-467594	AB-307-70-MM	AB-307-MM-2	OK	710.749	1335.36	1.87881		0.909814	0.70743	0.4721	0.999027	no
	gene169	ABBFA_RS00850		NC_011595.1:189480-192437	AB-307-70-MM	AB-307-MM-2	OK	19.8781	37.3167	1.87728		0.908644	0.302549	0.6735	0.999027	no
	gene2345	ABBFA_RS11720		NC_011595.1:2519324-2519888	AB-307-70-MM	AB-307-MM-2	OK	3110.01	5817.22	1.87048		0.90341	0.708262	0.46415	0.999027	no
	gene381	astD		NC_011595.1:407748-410249	AB-307-70-MM	AB-307-MM-2	OK	615.422	1149.31	1.86752		0.901117	0.503797	0.58185	0.999027	no
	gene1551	ABBFA_RS07750		NC_011595.1:1679866-1680938	AB-307-70-MM	AB-307-MM-2	OK	29.7451	55.4125	1.86291		0.897562	0.482343	0.6533	0.999027	no
	gene2989	ABBFA_RS14940		NC_011595.1:3201843-3202860	AB-307-70-MM	AB-307-MM-2	OK	1089.12	2027.21	1.86133		0.896336	0.704773	0.47085	0.999027	no
	gene3509	ABBFA_RS17540		NC_011595.1:3759848-3760241	AB-307-70-MM	AB-307-MM-2	OK	146.921	273.156	1.8592		0.894681	1.04887	0.2958	0.999027	no
	gene379	argD		NC_011595.1:406515-407730	AB-307-70-MM	AB-307-MM-2	OK	580.142	1076.41	1.85543		0.891755	0.792754	0.41695	0.999027	no
	gene3403	ABBFA_RS17010		NC_011595.1:3646459-3646834	AB-307-70-MM	AB-307-MM-2	OK	570.102	1056.78	1.85367		0.890391	0.957312	0.33225	0.999027	no
	gene2730	ABBFA_RS13650		NC_011595.1:2929272-2931919	AB-307-70-MM	AB-307-MM-2	OK	218.59	405.054	1.85303		0.889889	0.781674	0.41715	0.999027	no
	gene2612	ABBFA_RS17570		NC_011595.1:2797173-2797356	AB-307-70-MM	AB-307-MM-2	OK	58.6931	108.731	1.85253		0.889497	0.927097	0.35575	0.999027	no
	gene3360	ABBFA_RS16795		NC_011595.1:3596053-3597405	AB-307-70-MM	AB-307-MM-2	OK	265.907	492.586	1.85247		0.889453	0.684931	0.4844	0.999027	no
	gene2648	ABBFA_RS13240		NC_011595.1:2835839-2837099	AB-307-70-MM	AB-307-MM-2	OK	40.7369	75.4198	1.85139		0.888605	0.994587	0.3347	0.999027	no
	gene2858	ABBFA_RS14285		NC_011595.1:3060797-3061670	AB-307-70-MM	AB-307-MM-2	OK	8.28447	15.3	1.84683		0.885049	1.11918	0.26295	0.999027	no
	gene2701	ABBFA_RS13505		NC_011595.1:2898111-2898894	AB-307-70-MM	AB-307-MM-2	OK	7.65408	14.1252	1.84545		0.883969	1.06551	0.29715	0.999027	no
	gene2177	ABBFA_RS10880		NC_011595.1:2346063-2347644	AB-307-70-MM	AB-307-MM-2	OK	7.20702	13.2854	1.8434		0.882369	1.13944	0.24665	0.999027	no
	gene674	ABBFA_RS03375		NC_011595.1:697399-699946	AB-307-70-MM	AB-307-MM-2	OK	40.7401	75.0943	1.84325		0.882255	0.953639	0.3461	0.999027	no
	gene2639	ABBFA_RS13195		NC_011595.1:2829696-2831521	AB-307-70-MM	AB-307-MM-2	OK	5.62917	10.3636	1.84105		0.880527	0.523276	0.6023	0.999027	no
	gene1396	ABBFA_RS06975		NC_011595.1:1515968-1517141	AB-307-70-MM	AB-307-MM-2	OK	11.4496	21.0474	1.83827		0.878343	1.13272	0.2465	0.999027	no
	gene3244	ABBFA_RS16215		NC_011595.1:3478098-3478539	AB-307-70-MM	AB-307-MM-2	OK	49.8214	91.5161	1.83688		0.87726	1.09681	0.2798	0.999027	no
	gene430	ABBFA_RS02155		NC_011595.1:461726-463274	AB-307-70-MM	AB-307-MM-2	OK	258.724	475.181	1.83663		0.877062	0.776911	0.44975	0.999027	no
	gene719	ABBFA_RS03600		NC_011595.1:746361-747666	AB-307-70-MM	AB-307-MM-2	OK	2690.88	4942.04	1.83659		0.877025	0.64114	0.54955	0.999027	no
	gene3448	ABBFA_RS17235		NC_011595.1:3700480-3701506	AB-307-70-MM	AB-307-MM-2	OK	32.5501	59.7487	1.83559		0.876244	1.0198	0.317	0.999027	no
	gene805	ABBFA_RS04020		NC_011595.1:861468-861891	AB-307-70-MM	AB-307-MM-2	OK	437.504	802.031	1.8332		0.874363	0.943175	0.34675	0.999027	no
	gene2845	ABBFA_RS14220		NC_011595.1:3045778-3045913	AB-307-70-MM	AB-307-MM-2	OK	38.9191	71.3462	1.83319		0.874358	0.437346	0.6884	0.999027	no
	gene382	ABBFA_RS01915		NC_011595.1:410266-411610	AB-307-70-MM	AB-307-MM-2	OK	640.041	1170.34	1.82854		0.870694	0.759395	0.4114	0.999027	no
	gene1718	ABBFA_RS08585		NC_011595.1:1861420-1863611	AB-307-70-MM	AB-307-MM-2	OK	54.579	99.7925	1.8284		0.870585	0.607129	0.5619	0.999027	no
	gene3037	ABBFA_RS15180		NC_011595.1:3258056-3260288	AB-307-70-MM	AB-307-MM-2	OK	14.3966	26.2509	1.82341		0.866643	1.01494	0.32365	0.999027	no
	gene2656	ABBFA_RS13280		NC_011595.1:2844375-2844990	AB-307-70-MM	AB-307-MM-2	OK	25.9107	47.1935	1.82139		0.865041	1.11594	0.2566	0.999027	no
	gene541	ABBFA_RS02710		NC_011595.1:560444-560780	AB-307-70-MM	AB-307-MM-2	OK	410.898	747.478	1.81913		0.863251	0.972109	0.3187	0.999027	no
	gene2679	ABBFA_RS13395		NC_011595.1:2872692-2874099	AB-307-70-MM	AB-307-MM-2	OK	25.9091	47.0562	1.8162		0.860923	1.01088	0.32235	0.999027	no
	gene3065	rpmG		NC_011595.1:3285600-3285756	AB-307-70-MM	AB-307-MM-2	OK	814.568	1478.74	1.81537		0.86026	1.07428	0.2887	0.999027	no
	gene514	ABBFA_RS02575		NC_011595.1:533827-534661	AB-307-70-MM	AB-307-MM-2	OK	32.6892	59.2675	1.81306		0.858426	1.06464	0.2685	0.999027	no
	gene693	ABBFA_RS03470		NC_011595.1:719560-721444	AB-307-70-MM	AB-307-MM-2	OK	49.7368	90.1046	1.81163		0.857288	0.428335	0.5927	0.999027	no
	gene1654	ABBFA_RS08265		NC_011595.1:1784639-1786217	AB-307-70-MM	AB-307-MM-2	OK	10.5926	19.1792	1.81062		0.856486	1.07796	0.2904	0.999027	no
	gene434	ABBFA_RS02175		NC_011595.1:466024-466663	AB-307-70-MM	AB-307-MM-2	OK	1107.88	2003.12	1.80807		0.854441	0.765658	0.4383	0.999027	no
	gene54	ABBFA_RS00275		NC_011595.1:60931-62197	AB-307-70-MM	AB-307-MM-2	OK	111.06	200.616	1.80637		0.85309	0.916304	0.3534	0.999027	no
	gene314	ABBFA_RS01575		NC_011595.1:335420-336923	AB-307-70-MM	AB-307-MM-2	OK	86.0758	154.991	1.80063		0.84851	0.917517	0.3624	0.999027	no	UDP-N-acetylmuramoyl-L-alanyl-D-glutamate--2,6-diaminopimelate ligase, murE
	gene577	ABBFA_RS02890		NC_011595.1:593751-595530	AB-307-70-MM	AB-307-MM-2	OK	346.297	623.461	1.80037		0.848291	0.756395	0.43025	0.999027	no
	gene3000	ABBFA_RS14995		NC_011595.1:3216173-3216905	AB-307-70-MM	AB-307-MM-2	OK	783.343	1409.92	1.79988		0.847897	0.758149	0.45005	0.999027	no
	gene1397	ABBFA_RS06980		NC_011595.1:1517327-1517801	AB-307-70-MM	AB-307-MM-2	OK	24.4799	44.0453	1.79924		0.847389	1.08908	0.27965	0.999027	no
	gene782	ABBFA_RS03905		NC_011595.1:839878-841534	AB-307-70-MM	AB-307-MM-2	OK	34.3837	61.8375	1.79845		0.846758	0.954817	0.3517	0.999027	no
	gene383	ABBFA_RS01920		NC_011595.1:411622-412597	AB-307-70-MM	AB-307-MM-2	OK	544.368	978.649	1.79777		0.846208	0.756135	0.4552	0.999027	no
	gene1347	ABBFA_RS06730		NC_011595.1:1462540-1463050	AB-307-70-MM	AB-307-MM-2	OK	536.667	964.582	1.79736		0.845878	0.855253	0.38395	0.999027	no
	gene130	ABBFA_RS00655		NC_011595.1:146544-147510	AB-307-70-MM	AB-307-MM-2	OK	11.2793	20.2657	1.79672		0.84537	1.08951	0.27945	0.999027	no
	gene1932	ABBFA_RS09655		NC_011595.1:2084789-2085278	AB-307-70-MM	AB-307-MM-2	OK	15.1246	27.1619	1.79588		0.844687	1.04984	0.2908	0.999027	no
	gene1156	ABBFA_RS05775		NC_011595.1:1271442-1272321	AB-307-70-MM	AB-307-MM-2	OK	18.959	34.0408	1.7955		0.84438	1.0537	0.30475	0.999027	no
	gene766	ABBFA_RS03835		NC_011595.1:796569-800606	AB-307-70-MM	AB-307-MM-2	OK	947.186	1695.47	1.79001		0.83997	0.474951	0.59355	0.999027	no
	gene1457	ABBFA_RS07280		NC_011595.1:1582906-1583560	AB-307-70-MM	AB-307-MM-2	OK	31.6817	56.6718	1.78879		0.838982	1.05478	0.29535	0.999027	no
	gene1089	ABBFA_RS05440		NC_011595.1:1196823-1197450	AB-307-70-MM	AB-307-MM-2	OK	2822.02	5047.87	1.78874		0.838946	0.65614	0.4941	0.999027	no
	gene3484	dnaK		NC_011595.1:3734605-3736546	AB-307-70-MM	AB-307-MM-2	OK	547.362	976.792	1.78454		0.835557	0.654002	0.50605	0.999027	no
	gene418	ABBFA_RS02095		NC_011595.1:448175-448577	AB-307-70-MM	AB-307-MM-2	OK	143.404	255.908	1.78452		0.835546	0.973321	0.33525	0.999027	no
	gene811	ABBFA_RS04050		NC_011595.1:869160-870838	AB-307-70-MM	AB-307-MM-2	OK	54.2	96.674	1.78365		0.834835	0.544208	0.53995	0.999027	no
	gene2018	ABBFA_RS10085		NC_011595.1:2174014-2174701	AB-307-70-MM	AB-307-MM-2	OK	38.3186	68.2783	1.78186		0.833381	1.0405	0.27985	0.999027	no
	gene1865	ABBFA_RS09320		NC_011595.1:2016575-2017433	AB-307-70-MM	AB-307-MM-2	OK	87.8732	156.53	1.78132		0.832948	0.936668	0.3572	0.999027	no
	gene392	ABBFA_RS01965		NC_011595.1:419177-420245	AB-307-70-MM	AB-307-MM-2	OK	95.9002	170.709	1.78007		0.83193	0.893032	0.38095	0.999027	no
	gene3444	ABBFA_RS17215		NC_011595.1:3694520-3695530	AB-307-70-MM	AB-307-MM-2	OK	9.68127	17.2223	1.77893		0.831008	0.0739827	0.7358	0.999027	no
	gene2710	ABBFA_RS13550		NC_011595.1:2908065-2908878	AB-307-70-MM	AB-307-MM-2	OK	650.732	1157.2	1.77831		0.8305	0.740193	0.46275	0.999027	no
	gene256	ABBFA_RS01285		NC_011595.1:280732-280951	AB-307-70-MM	AB-307-MM-2	OK	17.2459	30.5742	1.77284		0.826066	0.680905	0.52325	0.999027	no
	gene2400	ABBFA_RS11995		NC_011595.1:2580506-2581451	AB-307-70-MM	AB-307-MM-2	OK	11.58	20.477	1.76831		0.822365	1.06177	0.28975	0.999027	no
	gene3305	ABBFA_RS16520		NC_011595.1:3542254-3543847	AB-307-70-MM	AB-307-MM-2	OK	203.763	360.286	1.76816		0.822252	0.785038	0.4189	0.999027	no
	gene3194	ABBFA_RS15965		NC_011595.1:3425896-3426898	AB-307-70-MM	AB-307-MM-2	OK	12.6882	22.3828	1.76406		0.818909	1.05706	0.29175	0.999027	no
	gene2717	ABBFA_RS13585		NC_011595.1:2915454-2916271	AB-307-70-MM	AB-307-MM-2	OK	227.809	401.863	1.76403		0.818876	0.829028	0.4101	0.999027	no
	gene820	ABBFA_RS04095		NC_011595.1:890318-891224	AB-307-70-MM	AB-307-MM-2	OK	760.55	1340.14	1.76207		0.817264	0.730163	0.4551	0.999027	no
	gene3263	ABBFA_RS16310		NC_011595.1:3496659-3497856	AB-307-70-MM	AB-307-MM-2	OK	157.252	276.665	1.75937		0.815062	0.822629	0.4091	0.999027	no
	gene3359	ABBFA_RS16790		NC_011595.1:3596053-3597405	AB-307-70-MM	AB-307-MM-2	OK	275.425	483.626	1.75593		0.812231	0.385489	0.4143	0.999027	no
	gene662	ABBFA_RS03315		NC_011595.1:691874-693008	AB-307-70-MM	AB-307-MM-2	OK	36.888	64.7469	1.75523		0.811657	0.948273	0.3476	0.999027	no
	gene2139	ABBFA_RS10690		NC_011595.1:2307487-2308420	AB-307-70-MM	AB-307-MM-2	OK	9.40739	16.502	1.75415		0.810778	1.03928	0.30065	0.999027	no
	gene2274	ABBFA_RS11365		NC_011595.1:2457601-2459428	AB-307-70-MM	AB-307-MM-2	OK	190.392	333.231	1.75024		0.80755	0.444913	0.678	0.999027	no
	gene1568	ABBFA_RS07835		NC_011595.1:1696642-1697509	AB-307-70-MM	AB-307-MM-2	OK	44.3432	77.3475	1.74429		0.802639	0.938623	0.3566	0.999027	no
	gene2658	ABBFA_RS13290		NC_011595.1:2847185-2848808	AB-307-70-MM	AB-307-MM-2	OK	23.8016	41.5003	1.74359		0.802061	0.939977	0.34615	0.999027	no
	gene3416	ABBFA_RS17075		NC_011595.1:3661220-3662435	AB-307-70-MM	AB-307-MM-2	OK	867.302	1511.67	1.74296		0.801538	0.629874	0.5209	0.999027	no
	gene3439	ABBFA_RS17190		NC_011595.1:3690643-3691366	AB-307-70-MM	AB-307-MM-2	OK	363.636	633.76	1.74284		0.801441	0.81132	0.4024	0.999027	no
	gene3409	ABBFA_RS17040		NC_011595.1:3652788-3653364	AB-307-70-MM	AB-307-MM-2	OK	91.5089	159.404	1.74195		0.8007	0.93263	0.3498	0.999027	no
	gene1606	ABBFA_RS08025		NC_011595.1:1737638-1739213	AB-307-70-MM	AB-307-MM-2	OK	7.0767	12.3159	1.74035		0.799371	1.03328	0.30175	0.999027	no
	gene319	ABBFA_RS01600		NC_011595.1:340688-343244	AB-307-70-MM	AB-307-MM-2	OK	111.591	193.948	1.73803		0.79745	0.75175	0.4468	0.999027	no	PBP1A family penicillin-binding protein
	gene2429	ABBFA_RS12140		NC_011595.1:2614351-2615122	AB-307-70-MM	AB-307-MM-2	OK	25.641	44.5326	1.73677		0.796411	1.00064	0.32065	0.999027	no
	gene665	ABBFA_RS03330		NC_011595.1:694388-694757	AB-307-70-MM	AB-307-MM-2	OK	174.233	302.224	1.7346		0.794605	0.9286	0.35275	0.999027	no
	gene1540	fadH		NC_011595.1:1668404-1670429	AB-307-70-MM	AB-307-MM-2	OK	22.4625	38.9324	1.73322		0.793451	0.925196	0.34285	0.999027	no
	gene2945	ABBFA_RS14720		NC_011595.1:3152748-3153177	AB-307-70-MM	AB-307-MM-2	OK	19.2962	33.43	1.73247		0.79283	0.988854	0.3188	0.999027	no
	gene3005	ABBFA_RS15020		NC_011595.1:3219620-3220079	AB-307-70-MM	AB-307-MM-2	OK	454.95	787.077	1.73003		0.790796	0.843096	0.3917	0.999027	no	Protein-export protein SecB
	gene3468	ABBFA_RS17335		NC_011595.1:3717981-3721342	AB-307-70-MM	AB-307-MM-2	OK	188.574	325.491	1.72607		0.787483	0.240883	0.7367	0.999027	no
	gene2252	ABBFA_RS11255		NC_011595.1:2432262-2433213	AB-307-70-MM	AB-307-MM-2	OK	60.6229	104.62	1.72575		0.787231	0.884813	0.3901	0.999027	no
	gene389	ABBFA_RS01950		NC_011595.1:416905-417772	AB-307-70-MM	AB-307-MM-2	OK	17.9944	31.0519	1.72564		0.787137	1.0148	0.29955	0.999027	no
	gene1500	ABBFA_RS07495		NC_011595.1:1628994-1629414	AB-307-70-MM	AB-307-MM-2	OK	417.323	719.774	1.72474		0.78638	0.843229	0.4014	0.999027	no
	gene2467	ABBFA_RS12330		NC_011595.1:2663645-2666861	AB-307-70-MM	AB-307-MM-2	OK	268.868	461.372	1.71598		0.779035	0.676175	0.46495	0.999027	no
	gene2629	ABBFA_RS13145		NC_011595.1:2818714-2819911	AB-307-70-MM	AB-307-MM-2	OK	4.16706	7.14962	1.71575		0.778835	0.936074	0.36025	0.999027	no
	gene1275	ABBFA_RS06370		NC_011595.1:1382994-1383591	AB-307-70-MM	AB-307-MM-2	OK	87.6571	150.324	1.71491		0.778135	0.908658	0.36205	0.999027	no
	gene692	ABBFA_RS03465		NC_011595.1:719560-721444	AB-307-70-MM	AB-307-MM-2	OK	82.015	140.324	1.71096		0.774807	0.678714	0.49905	0.999027	no	mreC, rod shape determining proein
	gene3252	ABBFA_RS16255		NC_011595.1:3485762-3486033	AB-307-70-MM	AB-307-MM-2	OK	219.401	374.693	1.7078		0.772137	0.934225	0.34415	0.999027	no
	gene1857	ABBFA_RS09280		NC_011595.1:2008142-2011604	AB-307-70-MM	AB-307-MM-2	OK	67.4736	115.2	1.70733		0.771751	0.723381	0.47525	0.999027	no
	gene305	ABBFA_RS01530		NC_011595.1:326989-328408	AB-307-70-MM	AB-307-MM-2	OK	26.9277	45.974	1.70731		0.771725	0.905204	0.36635	0.999027	no
	gene962	ABBFA_RS04805		NC_011595.1:1037431-1037914	AB-307-70-MM	AB-307-MM-2	OK	937.474	1600.51	1.70726		0.771685	0.729547	0.4655	0.999027	no
	gene475	ABBFA_RS02380		NC_011595.1:493939-494533	AB-307-70-MM	AB-307-MM-2	OK	25.0677	42.7234	1.70432		0.769194	0.994256	0.3129	0.999027	no
	gene3098	ABBFA_RS15485		NC_011595.1:3318995-3319244	AB-307-70-MM	AB-307-MM-2	OK	55.686	94.7706	1.70187		0.767124	0.954888	0.33325	0.999027	no
	gene1030	ABBFA_RS05145		NC_011595.1:1124028-1124598	AB-307-70-MM	AB-307-MM-2	OK	928.945	1580.56	1.70146		0.766772	0.682663	0.51115	0.999027	no
	gene3344	ABBFA_RS16715		NC_011595.1:3582738-3583275	AB-307-70-MM	AB-307-MM-2	OK	1076.94	1830.85	1.70005		0.765584	0.684395	0.50255	0.999027	no
	gene1999	ABBFA_RS09990		NC_011595.1:2150013-2151760	AB-307-70-MM	AB-307-MM-2	OK	940.722	1599.05	1.69981		0.765374	0.389511	0.72145	0.999027	no
	gene2107	ABBFA_RS10530		NC_011595.1:2269800-2271122	AB-307-70-MM	AB-307-MM-2	OK	11.1423	18.9355	1.69942		0.765042	0.639928	0.516	0.999027	no
	gene3101	ABBFA_RS15500		NC_011595.1:3321059-3321545	AB-307-70-MM	AB-307-MM-2	OK	402.374	683.408	1.69844		0.764211	0.819157	0.4075	0.999027	no
	gene2298	ABBFA_RS11485		NC_011595.1:2475623-2477574	AB-307-70-MM	AB-307-MM-2	OK	4.20078	7.13017	1.69734		0.76328	0.547919	0.5575	0.999027	no
	gene1828	ABBFA_RS09135		NC_011595.1:1975911-1976205	AB-307-70-MM	AB-307-MM-2	OK	11.5823	19.5986	1.69212		0.758826	0.7282	0.4886	0.999027	no
	gene2140	ABBFA_RS10695		NC_011595.1:2308450-2309813	AB-307-70-MM	AB-307-MM-2	OK	6.10827	10.3349	1.69195		0.758692	0.763923	0.453	0.999027	no
	gene3366	ABBFA_RS16825		NC_011595.1:3602765-3603203	AB-307-70-MM	AB-307-MM-2	OK	99.8928	168.913	1.69094		0.757831	0.877194	0.3854	0.999027	no
	gene580	ABBFA_RS02905		NC_011595.1:598751-600215	AB-307-70-MM	AB-307-MM-2	OK	65.0879	110.024	1.69039		0.757351	0.849966	0.3772	0.999027	no
	gene3278	ABBFA_RS16385		NC_011595.1:3514444-3516614	AB-307-70-MM	AB-307-MM-2	OK	116.05	196.046	1.68932		0.756448	0.412779	0.704	0.999027	no
	gene2904	ABBFA_RS14515		NC_011595.1:3108471-3109860	AB-307-70-MM	AB-307-MM-2	OK	5.73889	9.67936	1.68663		0.754139	0.964543	0.33185	0.999027	no
	gene1513	ABBFA_RS07560		NC_011595.1:1639467-1640064	AB-307-70-MM	AB-307-MM-2	OK	238.593	402.402	1.68656		0.754083	0.812653	0.42155	0.999027	no
	gene3510	rpmH		NC_011595.1:3760270-3760405	AB-307-70-MM	AB-307-MM-2	OK	972.979	1640.96	1.68653		0.754063	0.952358	0.34385	0.999027	no
	gene2895	ABBFA_RS14470		NC_011595.1:3098123-3098654	AB-307-70-MM	AB-307-MM-2	OK	117.783	198.204	1.68279		0.750858	0.873173	0.36875	0.999027	no
	gene1451	ABBFA_RS07250		NC_011595.1:1577734-1578226	AB-307-70-MM	AB-307-MM-2	OK	25.2091	42.4022	1.68202		0.750196	0.966852	0.33685	0.999027	no
	gene109	ABBFA_RS00550		NC_011595.1:123735-125046	AB-307-70-MM	AB-307-MM-2	OK	101.194	170.176	1.68168		0.749909	0.807945	0.41955	0.999027	no
	gene853	ABBFA_RS04260		NC_011595.1:924646-925396	AB-307-70-MM	AB-307-MM-2	OK	2001.23	3364.46	1.6812		0.749492	0.586585	0.54755	0.999027	no
	gene2365	ABBFA_RS11820		NC_011595.1:2540348-2541577	AB-307-70-MM	AB-307-MM-2	OK	39.0219	65.5886	1.68082		0.749161	0.468687	0.6232	0.999027	no
	gene1912	ABBFA_RS09555		NC_011595.1:2062597-2064300	AB-307-70-MM	AB-307-MM-2	OK	72.933	122.441	1.67881		0.747446	0.639615	0.5011	0.999027	no
	gene2614	ABBFA_RS13070		NC_011595.1:2797417-2800099	AB-307-70-MM	AB-307-MM-2	OK	33.3019	55.8185	1.67614		0.74514	0.407945	0.70465	0.999027	no
	gene958	ABBFA_RS04785		NC_011595.1:1032816-1035690	AB-307-70-MM	AB-307-MM-2	OK	177.841	297.886	1.67501		0.744173	0.421904	0.64285	0.999027	no
	gene2138	ABBFA_RS10685		NC_011595.1:2306447-2307485	AB-307-70-MM	AB-307-MM-2	OK	11.6516	19.4895	1.67269		0.742177	0.956641	0.33215	0.999027	no
	gene2121	ABBFA_RS10600		NC_011595.1:2286450-2287701	AB-307-70-MM	AB-307-MM-2	OK	6.67163	11.1586	1.67254		0.742042	0.950793	0.34665	0.999027	no
	gene1937	ABBFA_RS09680		NC_011595.1:2091437-2092184	AB-307-70-MM	AB-307-MM-2	OK	17.0163	28.4238	1.67039		0.74018	0.956705	0.3386	0.999027	no
	gene2961	ABBFA_RS14800		NC_011595.1:3168542-3169934	AB-307-70-MM	AB-307-MM-2	OK	96.5854	161.141	1.66838		0.738446	0.796176	0.42575	0.999027	no
	gene1139	ABBFA_RS05690		NC_011595.1:1252973-1253843	AB-307-70-MM	AB-307-MM-2	OK	37.1171	61.8373	1.66601		0.736394	0.889633	0.3608	0.999027	no
	gene3345	ABBFA_RS16720		NC_011595.1:3583287-3583758	AB-307-70-MM	AB-307-MM-2	OK	1157.91	1927.61	1.66473		0.735294	0.65253	0.5236	0.999027	no
	gene628	ABBFA_RS03145		NC_011595.1:652595-653657	AB-307-70-MM	AB-307-MM-2	OK	22653.5	37709.7	1.66463		0.735198	0.927382	0.2566	0.999027	no
	gene906	ABBFA_RS04525		NC_011595.1:982287-982959	AB-307-70-MM	AB-307-MM-2	OK	145.335	241.551	1.66203		0.732944	0.824715	0.40585	0.999027	no
	gene378	ABBFA_RS01895		NC_011595.1:405099-406371	AB-307-70-MM	AB-307-MM-2	OK	1849.63	3073.15	1.66149		0.732478	0.533637	0.6166	0.999027	no
	gene1052	ABBFA_RS05255		NC_011595.1:1151073-1154016	AB-307-70-MM	AB-307-MM-2	OK	8.51199	14.1305	1.66007		0.731245	0.877965	0.37595	0.999027	no
	gene2620	ABBFA_RS13100		NC_011595.1:2809382-2810132	AB-307-70-MM	AB-307-MM-2	OK	6.54121	10.8582	1.65997		0.731157	0.871213	0.38535	0.999027	no
	gene1299	ABBFA_RS06490		NC_011595.1:1407340-1407996	AB-307-70-MM	AB-307-MM-2	OK	132.109	218.783	1.65608		0.727772	0.869133	0.366	0.999027	no
	gene957	ABBFA_RS04780		NC_011595.1:1030088-1032816	AB-307-70-MM	AB-307-MM-2	OK	257.772	426.644	1.65512		0.726938	0.613922	0.49515	0.999027	no
	gene844	ABBFA_RS04215		NC_011595.1:914944-915923	AB-307-70-MM	AB-307-MM-2	OK	744.029	1231.08	1.65461		0.726489	0.649457	0.5047	0.999027	no
	gene2555	ABBFA_RS12780		NC_011595.1:2735569-2735887	AB-307-70-MM	AB-307-MM-2	OK	63.5607	104.919	1.65069		0.723067	0.93624	0.3484	0.999027	no
	gene2589	ABBFA_RS12950		NC_011595.1:2771641-2773171	AB-307-70-MM	AB-307-MM-2	OK	113.95	188.059	1.65036		0.722792	0.73466	0.46225	0.999027	no
	gene1527	ABBFA_RS07630		NC_011595.1:1654800-1655451	AB-307-70-MM	AB-307-MM-2	OK	55.8953	92.2235	1.64993		0.722407	0.873541	0.3701	0.999027	no	potassium transporter TrkA
	gene368	ABBFA_RS01845		NC_011595.1:393170-395321	AB-307-70-MM	AB-307-MM-2	OK	40.9419	67.4848	1.64831		0.720986	0.807598	0.4015	0.999027	no
	gene2789	ABBFA_RS13940		NC_011595.1:2981916-2982954	AB-307-70-MM	AB-307-MM-2	OK	334.529	550.693	1.64617		0.719116	0.681369	0.4882	0.999027	no	Cell division protein ZipA
	gene854	ABBFA_RS04265		NC_011595.1:925413-926346	AB-307-70-MM	AB-307-MM-2	OK	1756.54	2890.09	1.64533		0.718382	0.559134	0.5547	0.999027	no
	gene2110	ABBFA_RS10545		NC_011595.1:2273977-2274766	AB-307-70-MM	AB-307-MM-2	OK	9.02542	14.8358	1.64378		0.717019	0.901908	0.37305	0.999027	no
	gene3426	ABBFA_RS17125		NC_011595.1:3676035-3677211	AB-307-70-MM	AB-307-MM-2	OK	516.849	848.768	1.6422		0.715627	0.640025	0.5245	0.999027	no
	gene2896	ABBFA_RS14475		NC_011595.1:3098673-3099291	AB-307-70-MM	AB-307-MM-2	OK	72.2754	118.657	1.64173		0.715225	0.834851	0.4062	0.999027	no
	gene2715	ABBFA_RS13575		NC_011595.1:2913637-2914585	AB-307-70-MM	AB-307-MM-2	OK	231.876	380.65	1.64161		0.715114	0.728516	0.45965	0.999027	no
	gene2705	ABBFA_RS13525		NC_011595.1:2902032-2904072	AB-307-70-MM	AB-307-MM-2	OK	31.7298	52.0773	1.64127		0.714817	0.807821	0.42225	0.999027	no
	gene148	ABBFA_RS00745		NC_011595.1:165119-166382	AB-307-70-MM	AB-307-MM-2	OK	315.937	518.451	1.64099		0.71457	0.676298	0.4798	0.999027	no	Cell division protein FtsA
	gene3159	ABBFA_RS15790		NC_011595.1:3390123-3391542	AB-307-70-MM	AB-307-MM-2	OK	122.711	201.005	1.63804		0.711967	0.725082	0.4734	0.999027	no
	gene2097	ABBFA_RS10480		NC_011595.1:2255802-2258693	AB-307-70-MM	AB-307-MM-2	OK	2091.17	3424.54	1.63762		0.711597	0.517456	0.58295	0.999027	no
	gene2098	ABBFA_RS10485		NC_011595.1:2255802-2258693	AB-307-70-MM	AB-307-MM-2	OK	1441.9	2355.03	1.63328		0.707773	0.271538	0.5646	0.999027	no
	gene2606	ABBFA_RS13035		NC_011595.1:2789665-2791930	AB-307-70-MM	AB-307-MM-2	OK	23.0416	37.5985	1.63177		0.706433	0.794944	0.43635	0.999027	no
	gene775	ABBFA_RS03880		NC_011595.1:808663-809563	AB-307-70-MM	AB-307-MM-2	OK	344.813	562.565	1.63151		0.706205	0.663313	0.49855	0.999027	no
	gene287	ABBFA_RS01440		NC_011595.1:304235-305000	AB-307-70-MM	AB-307-MM-2	OK	1373.89	2241.4	1.63143		0.706129	0.613635	0.5034	0.999027	no
	gene2977	ABBFA_RS14880		NC_011595.1:3186112-3186622	AB-307-70-MM	AB-307-MM-2	OK	113.153	184.576	1.63121		0.705943	0.81852	0.4096	0.999027	no
	gene2990	ABBFA_RS14945		NC_011595.1:3202892-3205108	AB-307-70-MM	AB-307-MM-2	OK	434.005	707.79	1.63083		0.705612	0.249298	0.6594	0.999027	no
	gene1048	ABBFA_RS05235		NC_011595.1:1143632-1146288	AB-307-70-MM	AB-307-MM-2	OK	11.5199	18.7736	1.62967		0.704578	0.598699	0.55785	0.999027	no
	gene2890	ABBFA_RS14445		NC_011595.1:3093844-3094117	AB-307-70-MM	AB-307-MM-2	OK	71.9231	117.068	1.62768		0.702818	0.905987	0.3731	0.999027	no
	gene250	ABBFA_RS01255		NC_011595.1:275520-276522	AB-307-70-MM	AB-307-MM-2	OK	18.6273	30.2641	1.62472		0.700189	0.874083	0.38515	0.999027	no
	gene3061	ABBFA_RS15300		NC_011595.1:3281992-3282856	AB-307-70-MM	AB-307-MM-2	OK	82.6092	134.196	1.62447		0.699962	0.791186	0.42855	0.999027	no
	gene1998	ABBFA_RS09985		NC_011595.1:2150013-2151760	AB-307-70-MM	AB-307-MM-2	OK	135.101	219.079	1.62159		0.697418	0.242835	0.6787	0.999027	no
	gene2814	ABBFA_RS14065		NC_011595.1:3012484-3013618	AB-307-70-MM	AB-307-MM-2	OK	148.72	240.624	1.61797		0.694189	0.736742	0.4362	0.999027	no
	gene2812	ABBFA_RS14055		NC_011595.1:3010234-3012444	AB-307-70-MM	AB-307-MM-2	OK	96.1549	155.562	1.61783		0.694056	0.349573	0.6619	0.999027	no
	gene2853	ABBFA_RS14260		NC_011595.1:3055411-3055876	AB-307-70-MM	AB-307-MM-2	OK	19.2666	31.1472	1.61664		0.693001	0.874028	0.38605	0.999027	no
	gene1367	ABBFA_RS06830		NC_011595.1:1488705-1489392	AB-307-70-MM	AB-307-MM-2	OK	114.095	184.021	1.61288		0.689641	0.780601	0.4384	0.999027	no
	gene1198	ABBFA_RS05985		NC_011595.1:1310030-1311428	AB-307-70-MM	AB-307-MM-2	OK	27.7512	44.7323	1.61191		0.68877	0.802362	0.4217	0.999027	no	amino acid permease
	gene3347	ABBFA_RS16730		NC_011595.1:3584126-3585002	AB-307-70-MM	AB-307-MM-2	OK	1101.36	1769.48	1.60663		0.684039	0.59726	0.51955	0.999027	no
	gene2585	ABBFA_RS12930		NC_011595.1:2766472-2767021	AB-307-70-MM	AB-307-MM-2	OK	125.181	200.908	1.60494		0.68252	0.765212	0.4542	0.999027	no
	gene999	ABBFA_RS04990		NC_011595.1:1085611-1087144	AB-307-70-MM	AB-307-MM-2	OK	330.164	529.849	1.60481		0.6824	0.608234	0.53895	0.999027	no
	gene371	ABBFA_RS01860		NC_011595.1:397445-398090	AB-307-70-MM	AB-307-MM-2	OK	175.361	280.447	1.59926		0.677403	0.761081	0.43025	0.999027	no
	gene2778	ABBFA_RS13885		NC_011595.1:2969242-2970166	AB-307-70-MM	AB-307-MM-2	OK	139.793	223.526	1.59898		0.677148	0.727102	0.46795	0.999027	no
	gene2649	ABBFA_RS13245		NC_011595.1:2837112-2839107	AB-307-70-MM	AB-307-MM-2	OK	42.6807	68.2287	1.59858		0.676793	0.762899	0.43725	0.999027	no
	gene2445	ABBFA_RS12220		NC_011595.1:2636691-2636979	AB-307-70-MM	AB-307-MM-2	OK	46.6652	74.4796	1.59604		0.674498	0.85244	0.39175	0.999027	no
	gene2754	ABBFA_RS13765		NC_011595.1:2953555-2954462	AB-307-70-MM	AB-307-MM-2	OK	168.838	269.47	1.59603		0.674481	0.709139	0.48545	0.999027	no
	gene3408	ABBFA_RS17035		NC_011595.1:3652022-3652523	AB-307-70-MM	AB-307-MM-2	OK	5.97153	9.51927	1.59411		0.672751	0.691674	0.4716	0.999027	no
	gene2265	ABBFA_RS11320		NC_011595.1:2448646-2449318	AB-307-70-MM	AB-307-MM-2	OK	75.7693	120.776	1.594		0.672643	0.781184	0.4298	0.999027	no
	gene624	ABBFA_RS03125		NC_011595.1:649450-649804	AB-307-70-MM	AB-307-MM-2	OK	23.1373	36.8801	1.59397		0.672621	0.807914	0.4249	0.999027	no
	gene959	ABBFA_RS04790		NC_011595.1:1032816-1035690	AB-307-70-MM	AB-307-MM-2	OK	126.4	200.986	1.59008		0.6691	0.309463	0.12015	0.89217	no
	gene38	ABBFA_RS00195		NC_011595.1:48012-48666	AB-307-70-MM	AB-307-MM-2	OK	96.8816	154.017	1.58974		0.668795	0.751982	0.46625	0.999027	no
	gene3113	ABBFA_RS15560		NC_011595.1:3337623-3339465	AB-307-70-MM	AB-307-MM-2	OK	50.0762	79.571	1.589		0.668117	0.75233	0.44175	0.999027	no
	gene2938	pheT		NC_011595.1:3145141-3147816	AB-307-70-MM	AB-307-MM-2	OK	286.144	454.682	1.589		0.668118	0.406031	0.6909	0.999027	no
	gene515	ABBFA_RS02580		NC_011595.1:534679-536620	AB-307-70-MM	AB-307-MM-2	OK	40.5216	64.3152	1.58718		0.666468	0.753483	0.4452	0.999027	no
	gene1655	ABBFA_RS08270		NC_011595.1:1786233-1788021	AB-307-70-MM	AB-307-MM-2	OK	9.08853	14.4203	1.58665		0.665982	0.82979	0.41225	0.999027	no
	gene1288	ABBFA_RS06435		NC_011595.1:1394393-1395149	AB-307-70-MM	AB-307-MM-2	OK	161.51	256.134	1.58587		0.665271	0.71	0.48085	0.999027	no
	gene1911	ABBFA_RS09550		NC_011595.1:2062597-2064300	AB-307-70-MM	AB-307-MM-2	OK	80.0587	126.935	1.58552		0.66496	0.390534	0.6891	0.999027	no
	gene648	ABBFA_RS03245		NC_011595.1:672644-672989	AB-307-70-MM	AB-307-MM-2	OK	54.5309	86.3732	1.58393		0.663509	0.859308	0.38765	0.999027	no
	gene3036	ABBFA_RS15175		NC_011595.1:3256307-3257642	AB-307-70-MM	AB-307-MM-2	OK	355.284	562.236	1.5825		0.662202	0.590899	0.5607	0.999027	no
	gene1781	ABBFA_RS08900		NC_011595.1:1932454-1933594	AB-307-70-MM	AB-307-MM-2	OK	70.077	110.848	1.5818		0.661573	0.749208	0.45365	0.999027	no
	gene2410	ABBFA_RS12045		NC_011595.1:2591791-2592181	AB-307-70-MM	AB-307-MM-2	OK	4.89495	7.73932	1.58108		0.660913	0.545873	0.61015	0.999027	no
	gene3246	ABBFA_RS16225		NC_011595.1:3479749-3480589	AB-307-70-MM	AB-307-MM-2	OK	51.4421	81.2516	1.57948		0.659446	0.768614	0.4384	0.999027	no
	gene3450	ABBFA_RS17245		NC_011595.1:3702453-3703101	AB-307-70-MM	AB-307-MM-2	OK	97.1368	153.208	1.57724		0.657399	0.734926	0.4731	0.999027	no
	gene3314	ABBFA_RS16565		NC_011595.1:3553923-3554328	AB-307-70-MM	AB-307-MM-2	OK	27.5988	43.5073	1.57642		0.656651	0.837096	0.4044	0.999027	no
	gene2108	ABBFA_RS10535		NC_011595.1:2271169-2272483	AB-307-70-MM	AB-307-MM-2	OK	10.2508	16.1592	1.57638		0.656621	0.849119	0.3891	0.999027	no
	gene2533	ABBFA_RS12660		NC_011595.1:2721090-2722316	AB-307-70-MM	AB-307-MM-2	OK	4.54497	7.16075	1.57553		0.655839	0.32243	0.72945	0.999027	no
	gene1610	ABBFA_RS08045		NC_011595.1:1742736-1743804	AB-307-70-MM	AB-307-MM-2	OK	105.415	166.036	1.57507		0.655411	0.697918	0.4867	0.999027	no
	gene960	ABBFA_RS04795		NC_011595.1:1032816-1035690	AB-307-70-MM	AB-307-MM-2	OK	162.926	256.438	1.57395		0.654393	0.303996	0.45635	0.999027	no
	gene192	ABBFA_RS00965		NC_011595.1:219609-220692	AB-307-70-MM	AB-307-MM-2	OK	75.1319	118.062	1.5714		0.652052	0.736848	0.46085	0.999027	no
	gene767	ABBFA_RS03840		NC_011595.1:796569-800606	AB-307-70-MM	AB-307-MM-2	OK	1243.98	1952.48	1.56954		0.65035	0.301927	0.1293	0.911663	no
	gene2226	ABBFA_RS11125		NC_011595.1:2399672-2400413	AB-307-70-MM	AB-307-MM-2	OK	1.17213	1.83827	1.56832		0.649212	0.43822	0.69075	0.999027	no
	gene2486	ABBFA_RS12425		NC_011595.1:2682424-2683266	AB-307-70-MM	AB-307-MM-2	OK	212.118	332.594	1.56797		0.648895	0.27538	0.38185	0.999027	no	Cell division protein ZapA
	gene634	ABBFA_RS03175		NC_011595.1:659520-661356	AB-307-70-MM	AB-307-MM-2	OK	132.973	208.102	1.56499		0.646163	0.651229	0.4882	0.999027	no
	gene2630	ABBFA_RS13150		NC_011595.1:2820066-2821707	AB-307-70-MM	AB-307-MM-2	OK	12.7553	19.9614	1.56495		0.646113	0.815157	0.4188	0.999027	no
	gene3279	ABBFA_RS16390		NC_011595.1:3514444-3516614	AB-307-70-MM	AB-307-MM-2	OK	179.725	281.155	1.56436		0.645573	0.471711	0.6392	0.999027	no
	gene1336	ABBFA_RS06675		NC_011595.1:1453100-1454241	AB-307-70-MM	AB-307-MM-2	OK	74.5347	116.503	1.56307		0.644385	0.594917	0.5285	0.999027	no
	gene642	ABBFA_RS03215		NC_011595.1:667844-668768	AB-307-70-MM	AB-307-MM-2	OK	25.2818	39.4867	1.56186		0.64327	0.811163	0.4116	0.999027	no
	gene2621	ABBFA_RS13105		NC_011595.1:2810286-2811192	AB-307-70-MM	AB-307-MM-2	OK	21.0164	32.7905	1.56023		0.641765	0.800526	0.42745	0.999027	no
	gene1534	ABBFA_RS07665		NC_011595.1:1662194-1662608	AB-307-70-MM	AB-307-MM-2	OK	126.071	196.691	1.56016		0.641695	0.746288	0.46255	0.999027	no
	gene673	ABBFA_RS03370		NC_011595.1:696487-697273	AB-307-70-MM	AB-307-MM-2	OK	10.5195	16.399	1.55891		0.640547	0.814833	0.413	0.999027	no
	gene817	ABBFA_RS04080		NC_011595.1:885119-886262	AB-307-70-MM	AB-307-MM-2	OK	17.8129	27.7613	1.55849		0.640151	0.802945	0.42165	0.999027	no
	gene3239	ABBFA_RS16190		NC_011595.1:3472676-3473306	AB-307-70-MM	AB-307-MM-2	OK	412.029	641.985	1.55811		0.639795	0.653824	0.50845	0.999027	no
	gene2531	ABBFA_RS12650		NC_011595.1:2720293-2721067	AB-307-70-MM	AB-307-MM-2	OK	56.9492	88.6222	1.55616		0.637992	0.742706	0.45545	0.999027	no
	gene146	ABBFA_RS00735		NC_011595.1:163275-164202	AB-307-70-MM	AB-307-MM-2	OK	295.977	460.526	1.55595		0.637797	0.64115	0.5022	0.999027	no	D-alanine--D-alanine ligase, ddl
	gene1362	ABBFA_RS06805		NC_011595.1:1480536-1483143	AB-307-70-MM	AB-307-MM-2	OK	148.079	229.791	1.55181		0.633953	0.564695	0.589	0.999027	no
	gene1276	ABBFA_RS06375		NC_011595.1:1383593-1384373	AB-307-70-MM	AB-307-MM-2	OK	106.575	165.175	1.54985		0.632131	0.716829	0.47055	0.999027	no
	gene1725	ABBFA_RS08620		NC_011595.1:1871907-1872528	AB-307-70-MM	AB-307-MM-2	OK	10.3285	16.0066	1.54975		0.632035	0.756216	0.4555	0.999027	no
	gene338	ABBFA_RS01695		NC_011595.1:364907-365291	AB-307-70-MM	AB-307-MM-2	OK	251.191	389.086	1.54896		0.631302	0.715831	0.48695	0.999027	no	UPF—76 protein in vnfA 5’region
	gene3202	uvrC		NC_011595.1:3433905-3435705	AB-307-70-MM	AB-307-MM-2	OK	26.65	41.2535	1.54797		0.630382	0.732484	0.4474	0.999027	no
	gene1481	ABBFA_RS07400		NC_011595.1:1605241-1605691	AB-307-70-MM	AB-307-MM-2	OK	10.9049	16.8738	1.54736		0.62981	0.70506	0.48595	0.999027	no
	gene1138	ABBFA_RS05685		NC_011595.1:1251277-1252738	AB-307-70-MM	AB-307-MM-2	OK	17.1402	26.5036	1.54628		0.628805	0.785301	0.41515	0.999027	no
	gene513	ABBFA_RS02570		NC_011595.1:532659-533817	AB-307-70-MM	AB-307-MM-2	OK	48.0802	74.3208	1.54577		0.628324	0.705148	0.4916	0.999027	no
	gene677	ABBFA_RS03390		NC_011595.1:703081-704296	AB-307-70-MM	AB-307-MM-2	OK	109.086	168.507	1.54472		0.627338	0.672848	0.50095	0.999027	no
	gene755	ABBFA_RS03780		NC_011595.1:785272-785560	AB-307-70-MM	AB-307-MM-2	OK	281.719	435.004	1.54411		0.626769	0.727712	0.4653	0.999027	no
	gene1847	ABBFA_RS09230		NC_011595.1:1999821-2000469	AB-307-70-MM	AB-307-MM-2	OK	81.7994	126.3	1.54402		0.626695	0.729386	0.4612	0.999027	no
	gene2713	ABBFA_RS13565		NC_011595.1:2909566-2910187	AB-307-70-MM	AB-307-MM-2	OK	56.5609	87.3088	1.54362		0.626321	0.761023	0.44475	0.999027	no
	gene65	ABBFA_RS00330		NC_011595.1:71611-72391	AB-307-70-MM	AB-307-MM-2	OK	83.5019	128.828	1.54282		0.625566	0.704827	0.48945	0.999027	no
	gene3452	ABBFA_RS17255		NC_011595.1:3703976-3705388	AB-307-70-MM	AB-307-MM-2	OK	182.3	281.246	1.54276		0.62552	0.45713	0.6474	0.999027	no
	gene2275	ABBFA_RS11370		NC_011595.1:2457601-2459428	AB-307-70-MM	AB-307-MM-2	OK	182.823	281.964	1.54228		0.625068	0.333398	0.7348	0.999027	no
	gene3124	ABBFA_RS15615		NC_011595.1:3349088-3349343	AB-307-70-MM	AB-307-MM-2	OK	20.5385	31.6518	1.5411		0.62396	0.621732	0.5387	0.999027	no
	gene22	ABBFA_RS00115		NC_011595.1:27283-27427	AB-307-70-MM	AB-307-MM-2	OK	1039.55	1601.1	1.54019		0.623095	0.803077	0.41555	0.999027	no
	gene1058	ABBFA_RS05285		NC_011595.1:1158059-1161410	AB-307-70-MM	AB-307-MM-2	OK	13.3128	20.4998	1.53986		0.62279	0.528414	0.56605	0.999027	no
	gene1312	ABBFA_RS06555		NC_011595.1:1420823-1422122	AB-307-70-MM	AB-307-MM-2	OK	205.114	315.289	1.53714		0.620247	0.579517	0.5649	0.999027	no
	gene3008	ABBFA_RS15035		NC_011595.1:3222517-3224361	AB-307-70-MM	AB-307-MM-2	OK	345.721	530.947	1.53577		0.618959	0.436018	0.6732	0.999027	no	Outer membrane protein assembly factor BamB
	gene218	ABBFA_RS01095		NC_011595.1:248055-248235	AB-307-70-MM	AB-307-MM-2	OK	111.967	171.875	1.53505		0.618279	0.725528	0.46065	0.999027	no
	gene708	ABBFA_RS03545		NC_011595.1:735855-736731	AB-307-70-MM	AB-307-MM-2	OK	136.44	209.387	1.53465		0.617902	0.66037	0.50345	0.999027	no
	gene3176	nusA		NC_011595.1:3410882-3412367	AB-307-70-MM	AB-307-MM-2	OK	284.742	436.75	1.53384		0.617155	0.549091	0.6002	0.999027	no
	gene822	ABBFA_RS04105		NC_011595.1:892849-893755	AB-307-70-MM	AB-307-MM-2	OK	87.7206	134.548	1.53382		0.617135	0.698599	0.48865	0.999027	no
	gene202	ABBFA_RS01015		NC_011595.1:230816-231791	AB-307-70-MM	AB-307-MM-2	OK	74.4602	114.206	1.53379		0.617091	0.70007	0.4882	0.999027	no
	gene2978	ABBFA_RS14885		NC_011595.1:3186629-3187523	AB-307-70-MM	AB-307-MM-2	OK	18.5729	28.4432	1.53144		0.614885	0.793721	0.4157	0.999027	no
	gene3090	ABBFA_RS15445		NC_011595.1:3312307-3313318	AB-307-70-MM	AB-307-MM-2	OK	289.819	443.329	1.52968		0.613225	0.573151	0.56585	0.999027	no
	gene294	ABBFA_RS01475		NC_011595.1:315835-316528	AB-307-70-MM	AB-307-MM-2	OK	32.355	49.4285	1.52769		0.611355	0.765425	0.44355	0.999027	no
	gene1422	ABBFA_RS07105		NC_011595.1:1547991-1548495	AB-307-70-MM	AB-307-MM-2	OK	253.898	387.573	1.52649		0.610218	0.688233	0.4742	0.999027	no
	gene998	ABBFA_RS04985		NC_011595.1:1084235-1085609	AB-307-70-MM	AB-307-MM-2	OK	439.66	670.867	1.52588		0.609639	0.54898	0.58555	0.999027	no
	gene97	ABBFA_RS00490		NC_011595.1:111310-111790	AB-307-70-MM	AB-307-MM-2	OK	566.717	863.464	1.52362		0.607507	0.620244	0.5393	0.999027	no
	gene2234	ABBFA_RS11165		NC_011595.1:2406948-2408169	AB-307-70-MM	AB-307-MM-2	OK	35.1566	53.5194	1.52231		0.606266	0.704653	0.4747	0.999027	no
	gene833	ABBFA_RS04160		NC_011595.1:903713-903989	AB-307-70-MM	AB-307-MM-2	OK	66.3847	101.05	1.52219		0.606147	0.779143	0.4395	0.999027	no
	gene2133	ABBFA_RS10660		NC_011595.1:2300084-2301922	AB-307-70-MM	AB-307-MM-2	OK	8.03812	12.2354	1.52217		0.606132	0.353509	0.6962	0.999027	no
	gene144	murG		NC_011595.1:160680-161778	AB-307-70-MM	AB-307-MM-2	OK	135.02	205.457	1.52168		0.605664	0.649287	0.5083	0.999027	no
	gene1482	ABBFA_RS07405		NC_011595.1:1605837-1607088	AB-307-70-MM	AB-307-MM-2	OK	10.8414	16.4953	1.52151		0.605504	0.784072	0.4233	0.999027	no
	gene2991	ABBFA_RS14950		NC_011595.1:3202892-3205108	AB-307-70-MM	AB-307-MM-2	OK	473.127	719.811	1.52139		0.605392	0.436682	0.6717	0.999027	no
	gene425	ABBFA_RS02130		NC_011595.1:457026-458292	AB-307-70-MM	AB-307-MM-2	OK	87.2029	132.667	1.52136		0.605362	0.676013	0.478	0.999027	no
	gene2282	ABBFA_RS11405		NC_011595.1:2464014-2464743	AB-307-70-MM	AB-307-MM-2	OK	12.3663	18.7779	1.51847		0.602623	0.769672	0.4386	0.999027	no
	gene377	ABBFA_RS01890		NC_011595.1:402630-404064	AB-307-70-MM	AB-307-MM-2	OK	711.183	1079.28	1.51758		0.601775	0.520098	0.568	0.999027	no
	gene946	ABBFA_RS04725		NC_011595.1:1019391-1020066	AB-307-70-MM	AB-307-MM-2	OK	30.8369	46.7755	1.51687		0.601093	0.749671	0.46015	0.999027	no
	gene286	ABBFA_RS01435		NC_011595.1:302760-304218	AB-307-70-MM	AB-307-MM-2	OK	321.682	487.541	1.5156		0.599889	0.536231	0.6037	0.999027	no
	gene2821	ABBFA_RS14100		NC_011595.1:3019088-3019850	AB-307-70-MM	AB-307-MM-2	OK	85.988	130.313	1.51548		0.599773	0.674963	0.5135	0.999027	no
	gene2850	ABBFA_RS14245		NC_011595.1:3053574-3054024	AB-307-70-MM	AB-307-MM-2	OK	48.293	73.1197	1.51408		0.598446	0.772842	0.4261	0.999027	no
	gene1786	ABBFA_RS08925		NC_011595.1:1938384-1939590	AB-307-70-MM	AB-307-MM-2	OK	174.819	264.514	1.51307		0.597482	0.611482	0.541	0.999027	no
	gene2981	ABBFA_RS14900		NC_011595.1:3191753-3193507	AB-307-70-MM	AB-307-MM-2	OK	72.3422	109.354	1.51162		0.596101	0.311639	0.7385	0.999027	no
	gene429	ABBFA_RS02150		NC_011595.1:460816-461581	AB-307-70-MM	AB-307-MM-2	OK	184.637	278.714	1.50952		0.594095	0.633641	0.5261	0.999027	no
	gene1349	ABBFA_RS06740		NC_011595.1:1465372-1466095	AB-307-70-MM	AB-307-MM-2	OK	49.9899	75.4533	1.50937		0.593947	0.717543	0.46175	0.999027	no
	gene3455	ABBFA_RS17270		NC_011595.1:3706417-3706828	AB-307-70-MM	AB-307-MM-2	OK	261.401	394.426	1.50889		0.593491	0.674882	0.50265	0.999027	no
	gene1496	ABBFA_RS07475		NC_011595.1:1623919-1626778	AB-307-70-MM	AB-307-MM-2	OK	40.1701	60.5789	1.50806		0.592693	0.631757	0.5275	0.999027	no
	gene3266	ABBFA_RS16325		NC_011595.1:3499659-3501809	AB-307-70-MM	AB-307-MM-2	OK	146.478	220.821	1.50754		0.592191	0.530568	0.60355	0.999027	no
	gene248	ABBFA_RS01245		NC_011595.1:274314-275058	AB-307-70-MM	AB-307-MM-2	OK	92.5136	139.434	1.50717		0.591848	0.668232	0.511	0.999027	no
	gene746	ABBFA_RS03735		NC_011595.1:776575-777847	AB-307-70-MM	AB-307-MM-2	OK	302.749	455.44	1.50435		0.589138	0.555992	0.562	0.999027	no
	gene2117	ABBFA_RS10580		NC_011595.1:2281780-2282590	AB-307-70-MM	AB-307-MM-2	OK	5.59037	8.40405	1.50331		0.588142	0.691465	0.47595	0.999027	no
	gene1277	ABBFA_RS06380		NC_011595.1:1384389-1385124	AB-307-70-MM	AB-307-MM-2	OK	111.325	167.204	1.50194		0.586831	0.664935	0.51815	0.999027	no
	gene1747	ABBFA_RS08730		NC_011595.1:1894716-1895889	AB-307-70-MM	AB-307-MM-2	OK	2031.52	3050.83	1.50175		0.58664	0.425505	0.69425	0.999027	no
	gene769	sucC		NC_011595.1:802249-803416	AB-307-70-MM	AB-307-MM-2	OK	996.166	1495.34	1.5011		0.58602	0.455423	0.63635	0.999027	no
	gene2809	metG		NC_011595.1:3006890-3008954	AB-307-70-MM	AB-307-MM-2	OK	90.0449	135.082	1.50016		0.585124	0.596273	0.5507	0.999027	no
	gene3307	ABBFA_RS16530		NC_011595.1:3545005-3546397	AB-307-70-MM	AB-307-MM-2	OK	52.8173	79.1758	1.49905		0.58405	0.663115	0.50865	0.999027	no
	gene1159	ABBFA_RS05790		NC_011595.1:1276163-1276547	AB-307-70-MM	AB-307-MM-2	OK	193.92	289.979	1.49535		0.58049	0.670799	0.4915	0.999027	no
	gene617	ABBFA_RS03090		NC_011595.1:639397-640603	AB-307-70-MM	AB-307-MM-2	OK	68.4925	102.262	1.49304		0.57825	0.655227	0.5074	0.999027	no
	gene872	ABBFA_RS04355		NC_011595.1:948444-949461	AB-307-70-MM	AB-307-MM-2	OK	281.695	420.367	1.49228		0.577515	0.538643	0.59135	0.999027	no
	gene1922	ABBFA_RS09605		NC_011595.1:2074688-2074997	AB-307-70-MM	AB-307-MM-2	OK	70.249	104.822	1.49215		0.577391	0.747595	0.4584	0.999027	no
	gene1617	ABBFA_RS08080		NC_011595.1:1749382-1749952	AB-307-70-MM	AB-307-MM-2	OK	23.7624	35.4445	1.49162		0.576879	0.746745	0.451	0.999027	no
	gene2175	ABBFA_RS10870		NC_011595.1:2342510-2343890	AB-307-70-MM	AB-307-MM-2	OK	102.009	152.122	1.49126		0.576529	0.617335	0.52745	0.999027	no
	gene509	ABBFA_RS02550		NC_011595.1:527469-528069	AB-307-70-MM	AB-307-MM-2	OK	30.91	46.0948	1.49126		0.576533	0.744347	0.4453	0.999027	no
	gene2441	ABBFA_RS12200		NC_011595.1:2627101-2627593	AB-307-70-MM	AB-307-MM-2	OK	74.9459	111.713	1.49058		0.575882	0.697429	0.48545	0.999027	no
	gene3038	ABBFA_RS15185		NC_011595.1:3260392-3261076	AB-307-70-MM	AB-307-MM-2	OK	64.9499	96.7612	1.48978		0.575101	0.668035	0.5017	0.999027	no
	gene2488	ABBFA_RS12435		NC_011595.1:2685157-2685646	AB-307-70-MM	AB-307-MM-2	OK	140.934	209.887	1.48926		0.574598	0.641433	0.53355	0.999027	no
	gene3410	ABBFA_RS17045		NC_011595.1:3653936-3654773	AB-307-70-MM	AB-307-MM-2	OK	142.929	212.796	1.48882		0.574167	0.642075	0.50925	0.999027	no
	gene2636	ABBFA_RS13180		NC_011595.1:2826248-2827472	AB-307-70-MM	AB-307-MM-2	OK	9.19197	13.6838	1.48867		0.574027	0.742126	0.45975	0.999027	no
	gene2537	ABBFA_RS12685		NC_011595.1:2722433-2725456	AB-307-70-MM	AB-307-MM-2	OK	3.16043	4.70204	1.48778		0.573165	0.423733	0.66225	0.999027	no
	gene168	ABBFA_RS00845		NC_011595.1:189480-192437	AB-307-70-MM	AB-307-MM-2	OK	48.588	72.2678	1.48736		0.572753	0.342643	0.74665	0.999027	no
	gene3453	ABBFA_RS17260		NC_011595.1:3703976-3705388	AB-307-70-MM	AB-307-MM-2	OK	168.824	251.033	1.48695		0.572355	0.403452	0.65345	0.999027	no
	gene2926	ABBFA_RS14625		NC_011595.1:3130301-3134016	AB-307-70-MM	AB-307-MM-2	OK	89.3342	132.738	1.48586		0.571295	0.339031	0.6889	0.999027	no
	gene1361	ABBFA_RS06800		NC_011595.1:1479960-1480218	AB-307-70-MM	AB-307-MM-2	OK	224.027	332.563	1.48448		0.569956	0.692179	0.4948	0.999027	no
	gene768	ABBFA_RS03845		NC_011595.1:800668-802102	AB-307-70-MM	AB-307-MM-2	OK	1310.03	1942.52	1.48281		0.56833	0.410602	0.70755	0.999027	no
	gene99	ABBFA_RS00500		NC_011595.1:112441-113656	AB-307-70-MM	AB-307-MM-2	OK	104.344	154.705	1.48264		0.568182	0.607529	0.5412	0.999027	no
	gene1495	ABBFA_RS07470		NC_011595.1:1621252-1623905	AB-307-70-MM	AB-307-MM-2	OK	39.7995	59.0024	1.48249		0.568022	0.309211	0.77275	0.999027	no
	gene1324	ABBFA_RS06615		NC_011595.1:1435601-1438322	AB-307-70-MM	AB-307-MM-2	OK	181.158	268.272	1.48087		0.566442	0.511204	0.6121	0.999027	no
	gene2094	ABBFA_RS10465		NC_011595.1:2252179-2253352	AB-307-70-MM	AB-307-MM-2	OK	2832.55	4192.36	1.48007		0.565662	0.416336	0.69185	0.999027	no
	gene1745	ABBFA_RS08720		NC_011595.1:1892483-1893125	AB-307-70-MM	AB-307-MM-2	OK	3564.21	5272.88	1.4794		0.565007	0.408111	0.7072	0.999027	no
	gene1344	ABBFA_RS06715		NC_011595.1:1459889-1460747	AB-307-70-MM	AB-307-MM-2	OK	13.0183	19.2565	1.47919		0.564808	0.729917	0.46985	0.999027	no
	gene269	ABBFA_RS01350		NC_011595.1:290756-291395	AB-307-70-MM	AB-307-MM-2	OK	7.57526	11.1937	1.47767		0.563321	0.661037	0.50105	0.999027	no
	gene304	ABBFA_RS01525		NC_011595.1:325986-326847	AB-307-70-MM	AB-307-MM-2	OK	80.369	118.643	1.47623		0.561921	0.636111	0.529	0.999027	no
	gene937	ABBFA_RS04680		NC_011595.1:1008823-1010060	AB-307-70-MM	AB-307-MM-2	OK	259.978	383.268	1.47423		0.559965	0.523838	0.5898	0.999027	no
	gene2638	ABBFA_RS13190		NC_011595.1:2828755-2829685	AB-307-70-MM	AB-307-MM-2	OK	7.37806	10.8723	1.4736		0.559337	0.701432	0.48335	0.999027	no
	gene3034	clpX		NC_011595.1:3254094-3255408	AB-307-70-MM	AB-307-MM-2	OK	1023.31	1507.85	1.4735		0.559255	0.435227	0.6552	0.999027	no
	gene136	ABBFA_RS00685		NC_011595.1:152800-153712	AB-307-70-MM	AB-307-MM-2	OK	98.5052	145.126	1.47328		0.559029	0.634894	0.5299	0.999027	no
	gene2130	ABBFA_RS10645		NC_011595.1:2297548-2298364	AB-307-70-MM	AB-307-MM-2	OK	18.3494	27.0084	1.4719		0.557677	0.722101	0.4656	0.999027	no
	gene2788	ligA		NC_011595.1:2979785-2981822	AB-307-70-MM	AB-307-MM-2	OK	33.5999	49.3529	1.46884		0.554677	0.629564	0.5385	0.999027	no
	gene2102	ABBFA_RS10505		NC_011595.1:2264633-2266436	AB-307-70-MM	AB-307-MM-2	OK	18.427	27.0504	1.46798		0.55383	0.64292	0.529	0.999027	no
	gene711	ABBFA_RS03560		NC_011595.1:738628-739816	AB-307-70-MM	AB-307-MM-2	OK	234.287	343.513	1.46621		0.552087	0.553446	0.5559	0.999027	no
	gene1934	ABBFA_RS09665		NC_011595.1:2089260-2089734	AB-307-70-MM	AB-307-MM-2	OK	25.9199	37.9999	1.46605		0.551933	0.710564	0.47905	0.999027	no
	gene3280	ABBFA_RS16395		NC_011595.1:3516757-3518606	AB-307-70-MM	AB-307-MM-2	OK	612.013	897.078	1.46578		0.551673	0.471322	0.61555	0.999027	no
	gene2413	ABBFA_RS12060		NC_011595.1:2594986-2596573	AB-307-70-MM	AB-307-MM-2	OK	15.4699	22.6653	1.46512		0.551018	0.691579	0.4763	0.999027	no
	gene1378	ABBFA_RS06885		NC_011595.1:1496004-1498274	AB-307-70-MM	AB-307-MM-2	OK	21.0445	30.831	1.46504		0.550937	0.638994	0.50795	0.999027	no
	gene770	ABBFA_RS03855		NC_011595.1:803430-804321	AB-307-70-MM	AB-307-MM-2	OK	1278.69	1871.97	1.46397		0.549893	0.475086	0.6	0.999027	no
	gene691	ABBFA_RS03460		NC_011595.1:718503-719544	AB-307-70-MM	AB-307-MM-2	OK	226.305	331.083	1.46299		0.548926	0.561025	0.5689	0.999027	no	Rod shape-determining protein MreB
	gene2983	ABBFA_RS14910		NC_011595.1:3193594-3194437	AB-307-70-MM	AB-307-MM-2	OK	34.2555	50.0927	1.46233		0.548263	0.664192	0.50355	0.999027	no
	gene118	ABBFA_RS00595		NC_011595.1:134663-135401	AB-307-70-MM	AB-307-MM-2	OK	12.1746	17.7869	1.46098		0.546941	0.698179	0.4804	0.999027	no
	gene941	ABBFA_RS04700		NC_011595.1:1013063-1015085	AB-307-70-MM	AB-307-MM-2	OK	66.2732	96.8163	1.46087		0.546825	0.585628	0.55565	0.999027	no
	gene1071	ABBFA_RS05350		NC_011595.1:1176459-1177443	AB-307-70-MM	AB-307-MM-2	OK	27.0324	39.4731	1.46021		0.546184	0.685257	0.478	0.999027	no
	gene2807	ABBFA_RS14030		NC_011595.1:3004728-3005958	AB-307-70-MM	AB-307-MM-2	OK	117.764	171.934	1.45999		0.545957	0.582779	0.553	0.999027	no
	gene1605	ABBFA_RS08020		NC_011595.1:1736628-1737627	AB-307-70-MM	AB-307-MM-2	OK	5.96032	8.70082	1.45979		0.545761	0.672996	0.492	0.999027	no
	gene133	ABBFA_RS00670		NC_011595.1:148829-149597	AB-307-70-MM	AB-307-MM-2	OK	411.151	600.042	1.45942		0.545395	0.507349	0.61125	0.999027	no
	gene2148	ABBFA_RS10735		NC_011595.1:2314588-2316717	AB-307-70-MM	AB-307-MM-2	OK	16.4965	23.9446	1.4515		0.537538	0.415262	0.6663	0.999027	no
	gene394	ABBFA_RS01975		NC_011595.1:420925-423972	AB-307-70-MM	AB-307-MM-2	OK	203.604	294.766	1.44774		0.533802	0.395857	0.6905	0.999027	no
	gene2667	ABBFA_RS13335		NC_011595.1:2860157-2860865	AB-307-70-MM	AB-307-MM-2	OK	27.3324	39.5118	1.4456		0.531675	0.685612	0.4768	0.999027	no
	gene557	secD		NC_011595.1:572566-574468	AB-307-70-MM	AB-307-MM-2	OK	413.23	597.251	1.44532		0.531391	0.469918	0.6209	0.999027	no
	gene2335	ABBFA_RS11670		NC_011595.1:2504411-2505371	AB-307-70-MM	AB-307-MM-2	OK	25.8522	37.3533	1.44488		0.530951	0.668715	0.49095	0.999027	no
	gene2416	ABBFA_RS12075		NC_011595.1:2599297-2600656	AB-307-70-MM	AB-307-MM-2	OK	6.26168	9.04165	1.44397		0.530036	0.679016	0.49725	0.999027	no
	gene1404	ABBFA_RS07015		NC_011595.1:1524436-1525291	AB-307-70-MM	AB-307-MM-2	OK	179.117	258.326	1.44222		0.528288	0.563786	0.5642	0.999027	no
	gene163	ABBFA_RS00820		NC_011595.1:183722-185423	AB-307-70-MM	AB-307-MM-2	OK	34.5629	49.8303	1.44173		0.527799	0.594825	0.5594	0.999027	no
	gene2443	ABBFA_RS12210		NC_011595.1:2632456-2635651	AB-307-70-MM	AB-307-MM-2	OK	148.31	213.79	1.44151		0.527574	0.476872	0.643	0.999027	no
	gene2735	ABBFA_RS13675		NC_011595.1:2934716-2935832	AB-307-70-MM	AB-307-MM-2	OK	80.3943	115.881	1.44141		0.527475	0.597207	0.54415	0.999027	no
	gene2790	ABBFA_RS13945		NC_011595.1:2982955-2986405	AB-307-70-MM	AB-307-MM-2	OK	42.5844	61.3668	1.44106		0.527133	0.563871	0.56385	0.999027	no
	gene3139	ABBFA_RS15690		NC_011595.1:3360962-3363358	AB-307-70-MM	AB-307-MM-2	OK	229.819	330.293	1.43719		0.523244	0.31079	0.7455	0.999027	no
	gene3308	ABBFA_RS16535		NC_011595.1:3546474-3547233	AB-307-70-MM	AB-307-MM-2	OK	23.8783	34.3037	1.43661		0.522662	0.674341	0.48615	0.999027	no
	gene3425	ABBFA_RS17120		NC_011595.1:3674019-3675894	AB-307-70-MM	AB-307-MM-2	OK	316.852	454.189	1.43344		0.519484	0.469584	0.6404	0.999027	no
	gene704	ABBFA_RS03525		NC_011595.1:731581-732382	AB-307-70-MM	AB-307-MM-2	OK	69.7941	99.7941	1.42984		0.51585	0.572702	0.57425	0.999027	no
	gene2597	ABBFA_RS12990		NC_011595.1:2779080-2781159	AB-307-70-MM	AB-307-MM-2	OK	94.7998	135.462	1.42893		0.514936	0.528513	0.59885	0.999027	no
	gene2613	ABBFA_RS13065		NC_011595.1:2797417-2800099	AB-307-70-MM	AB-307-MM-2	OK	75.7122	108.179	1.42882		0.514823	0.44515	0.6484	0.999027	no
	gene558	ABBFA_RS02795		NC_011595.1:574519-574849	AB-307-70-MM	AB-307-MM-2	OK	643.403	918.857	1.42812		0.514119	0.545783	0.58275	0.999027	no
	gene1480	ABBFA_RS07395		NC_011595.1:1604659-1605196	AB-307-70-MM	AB-307-MM-2	OK	46.8494	66.8952	1.42788		0.513871	0.640867	0.51975	0.999027	no
	gene3112	ABBFA_RS15555		NC_011595.1:3334098-3337431	AB-307-70-MM	AB-307-MM-2	OK	208.346	297.389	1.42738		0.513364	0.458111	0.6315	0.999027	no
	gene2136	ABBFA_RS10675		NC_011595.1:2303255-2304662	AB-307-70-MM	AB-307-MM-2	OK	4.01409	5.72305	1.42574		0.511711	0.631118	0.51385	0.999027	no
	gene2152	ABBFA_RS10755		NC_011595.1:2318926-2319397	AB-307-70-MM	AB-307-MM-2	OK	5.81498	8.28612	1.42496		0.510922	0.490673	0.64065	0.999027	no
	gene566	ABBFA_RS02835		NC_011595.1:584046-584973	AB-307-70-MM	AB-307-MM-2	OK	1489.66	2121.4	1.42408		0.510031	0.397124	0.68405	0.999027	no
	gene703	ABBFA_RS03520		NC_011595.1:730482-731475	AB-307-70-MM	AB-307-MM-2	OK	19.3737	27.5678	1.42295		0.508882	0.653355	0.50105	0.999027	no
	gene259	ABBFA_RS01300		NC_011595.1:282019-282853	AB-307-70-MM	AB-307-MM-2	OK	15.8391	22.5217	1.42191		0.507821	0.657475	0.51045	0.999027	no
	gene2433	ABBFA_RS12160		NC_011595.1:2618211-2619657	AB-307-70-MM	AB-307-MM-2	OK	47.5958	67.6035	1.42037		0.506264	0.572691	0.5705	0.999027	no
	gene720	ABBFA_RS03605		NC_011595.1:747846-749496	AB-307-70-MM	AB-307-MM-2	OK	14.9697	21.2571	1.42001		0.505899	0.635447	0.51245	0.999027	no
	gene3427	ABBFA_RS17130		NC_011595.1:3677239-3678501	AB-307-70-MM	AB-307-MM-2	OK	564.035	800.544	1.41932		0.505196	0.374866	0.71315	0.999027	no
	gene228	ABBFA_RS01145		NC_011595.1:259050-259494	AB-307-70-MM	AB-307-MM-2	OK	58.0483	82.3769	1.41911		0.504986	0.648705	0.5061	0.999027	no
	gene2742	ABBFA_RS17575		NC_011595.1:2942257-2942612	AB-307-70-MM	AB-307-MM-2	OK	94882.4	134584	1.41843		0.504294	0.631422	0.32315	0.999027	no
	gene722	ABBFA_RS03615		NC_011595.1:750210-751545	AB-307-70-MM	AB-307-MM-2	OK	39.3039	55.7059	1.41731		0.503157	0.561898	0.5844	0.999027	no
	gene1711	ABBFA_RS08550		NC_011595.1:1856781-1858341	AB-307-70-MM	AB-307-MM-2	OK	60.3076	85.4444	1.41681		0.502647	0.569213	0.5605	0.999027	no
	gene2096	ABBFA_RS10475		NC_011595.1:2254987-2255791	AB-307-70-MM	AB-307-MM-2	OK	2032.97	2879.9	1.4166		0.502429	0.391098	0.6858	0.999027	no
	gene3237	ABBFA_RS16180		NC_011595.1:3470340-3471834	AB-307-70-MM	AB-307-MM-2	OK	171.434	242.782	1.41618		0.502004	0.507487	0.59335	0.999027	no
	gene1332	ABBFA_RS06655		NC_011595.1:1450082-1450877	AB-307-70-MM	AB-307-MM-2	OK	22.53	31.9053	1.41613		0.501947	0.647583	0.506	0.999027	no
	gene1272	gidA		NC_011595.1:1377920-1379801	AB-307-70-MM	AB-307-MM-2	OK	55.2925	78.2926	1.41597		0.501794	0.563438	0.56525	0.999027	no
	gene728	ABBFA_RS03645		NC_011595.1:757065-757752	AB-307-70-MM	AB-307-MM-2	OK	34.4437	48.734	1.41489		0.500686	0.623796	0.5276	0.999027	no
	gene3197	ABBFA_RS15980		NC_011595.1:3429731-3430505	AB-307-70-MM	AB-307-MM-2	OK	60.6473	85.7985	1.41471		0.50051	0.580556	0.5617	0.999027	no
	gene471	ABBFA_RS02360		NC_011595.1:490859-493277	AB-307-70-MM	AB-307-MM-2	OK	151.484	214.254	1.41437		0.500158	0.469518	0.6244	0.999027	no
	gene2315	ABBFA_RS11570		NC_011595.1:2489792-2490608	AB-307-70-MM	AB-307-MM-2	OK	202.882	286.939	1.41431		0.500104	0.534658	0.58705	0.999027	no
	gene1022	ABBFA_RS05105		NC_011595.1:1112108-1114727	AB-307-70-MM	AB-307-MM-2	OK	160.416	226.684	1.4131		0.498863	0.446157	0.66535	0.999027	no
	gene3343	ABBFA_RS16710		NC_011595.1:3581147-3582692	AB-307-70-MM	AB-307-MM-2	OK	1193.07	1682.64	1.41034		0.496051	0.358123	0.7417	0.999027	no
	gene1245	ABBFA_RS06220		NC_011595.1:1351915-1353903	AB-307-70-MM	AB-307-MM-2	OK	1.79655	2.531	1.40881		0.49448	0.255146	0.81235	0.999027	no
	gene257	ABBFA_RS01290		NC_011595.1:280978-281314	AB-307-70-MM	AB-307-MM-2	OK	26.7147	37.6089	1.4078		0.493441	0.585654	0.5546	0.999027	no
	gene249	ABBFA_RS01250		NC_011595.1:275082-275475	AB-307-70-MM	AB-307-MM-2	OK	94.7256	133.347	1.40772		0.493361	0.619586	0.5251	0.999027	no
	gene3064	rpmB		NC_011595.1:3285351-3285588	AB-307-70-MM	AB-307-MM-2	OK	1082.18	1522.79	1.40715		0.492777	0.559117	0.569	0.999027	no
	gene200	ABBFA_RS01005		NC_011595.1:227974-230712	AB-307-70-MM	AB-307-MM-2	OK	6.22408	8.7562	1.40683		0.492443	0.0733247	0.75955	0.999027	no
	gene2615	ABBFA_RS13075		NC_011595.1:2800263-2801895	AB-307-70-MM	AB-307-MM-2	OK	145.34	204.43	1.40656		0.492179	0.501743	0.61085	0.999027	no
	gene2859	ABBFA_RS14290		NC_011595.1:3061925-3062534	AB-307-70-MM	AB-307-MM-2	OK	4.03921	5.68093	1.40645		0.492056	0.472555	0.65125	0.999027	no
	gene386	ABBFA_RS01935		NC_011595.1:414357-415713	AB-307-70-MM	AB-307-MM-2	OK	35.3815	49.7444	1.40594		0.491541	0.570829	0.55665	0.999027	no
	gene2056	ABBFA_RS10275		NC_011595.1:2212523-2213261	AB-307-70-MM	AB-307-MM-2	OK	7.06913	9.93296	1.40512		0.490691	0.582664	0.56765	0.999027	no
	gene783	ABBFA_RS03910		NC_011595.1:841837-843969	AB-307-70-MM	AB-307-MM-2	OK	54.3976	76.4134	1.40472		0.490281	0.21785	0.69135	0.999027	no
	gene138	ABBFA_RS00695		NC_011595.1:154336-154687	AB-307-70-MM	AB-307-MM-2	OK	334.767	469.867	1.40356		0.489095	0.554879	0.58545	0.999027	no
	gene2246	ABBFA_RS11225		NC_011595.1:2420051-2420720	AB-307-70-MM	AB-307-MM-2	OK	67.2997	94.4146	1.4029		0.488409	0.565988	0.57235	0.999027	no
	gene3212	ABBFA_RS16055		NC_011595.1:3445196-3445901	AB-307-70-MM	AB-307-MM-2	OK	199.87	280.344	1.40263		0.488136	0.519991	0.60295	0.999027	no
	gene3297	ABBFA_RS16480		NC_011595.1:3533692-3534220	AB-307-70-MM	AB-307-MM-2	OK	885.902	1241.37	1.40125		0.48671	0.45469	0.6347	0.999027	no
	gene741	ABBFA_RS03710		NC_011595.1:773621-773921	AB-307-70-MM	AB-307-MM-2	OK	6.34714	8.88694	1.40015		0.485581	0.370351	0.7245	0.999027	no
	gene616	ABBFA_RS03085		NC_011595.1:637240-639377	AB-307-70-MM	AB-307-MM-2	OK	70.9457	99.2827	1.39942		0.484827	0.517787	0.5993	0.999027	no
	gene3368	ABBFA_RS16835		NC_011595.1:3604045-3604636	AB-307-70-MM	AB-307-MM-2	OK	36.81	51.4468	1.39763		0.482985	0.621429	0.521	0.999027	no
	gene955	ABBFA_RS04770		NC_011595.1:1028944-1030081	AB-307-70-MM	AB-307-MM-2	OK	423.612	591.218	1.39566		0.480948	0.431073	0.67305	0.999027	no
	gene3060	ABBFA_RS15295		NC_011595.1:3280845-3281601	AB-307-70-MM	AB-307-MM-2	OK	132.941	185.384	1.39448		0.479724	0.544529	0.5809	0.999027	no
	gene884	ABBFA_RS04415		NC_011595.1:961109-962081	AB-307-70-MM	AB-307-MM-2	OK	143.311	199.831	1.39439		0.479634	0.511054	0.6116	0.999027	no
	gene2000	ABBFA_RS09995		NC_011595.1:2150013-2151760	AB-307-70-MM	AB-307-MM-2	OK	860.675	1199.27	1.39341		0.478621	0.247518	0.77315	0.999027	no
	gene2922	ABBFA_RS14605		NC_011595.1:3126872-3127310	AB-307-70-MM	AB-307-MM-2	OK	102.329	142.475	1.39232		0.477489	0.582719	0.5551	0.999027	no
	gene298	ABBFA_RS01495		NC_011595.1:318547-322913	AB-307-70-MM	AB-307-MM-2	OK	6.83605	9.51395	1.39173		0.476881	0.487652	0.6124	0.999027	no
	gene480	ABBFA_RS02405		NC_011595.1:499260-499902	AB-307-70-MM	AB-307-MM-2	OK	233.38	324.776	1.39162		0.476766	0.507337	0.6123	0.999027	no
	gene3497	ABBFA_RS17480		NC_011595.1:3749049-3750210	AB-307-70-MM	AB-307-MM-2	OK	19.9925	27.7859	1.38982		0.474895	0.5944	0.54755	0.999027	no
	gene265	ABBFA_RS01330		NC_011595.1:287724-288324	AB-307-70-MM	AB-307-MM-2	OK	46.3649	64.4107	1.38921		0.474265	0.59394	0.55045	0.999027	no
	gene134	ABBFA_RS00675		NC_011595.1:149625-152625	AB-307-70-MM	AB-307-MM-2	OK	108.524	150.68	1.38845		0.473474	0.429283	0.6594	0.999027	no
	gene2776	ABBFA_RS13875		NC_011595.1:2967816-2969201	AB-307-70-MM	AB-307-MM-2	OK	57.1303	79.3047	1.38814		0.473151	0.402898	0.66315	0.999027	no
	gene2723	ABBFA_RS13615		NC_011595.1:2922678-2923149	AB-307-70-MM	AB-307-MM-2	OK	1194.98	1658.1	1.38755		0.472542	0.416551	0.69155	0.999027	no
	gene2229	ABBFA_RS11140		NC_011595.1:2402632-2403193	AB-307-70-MM	AB-307-MM-2	OK	3.3896	4.70054	1.38675		0.47171	0.415526	0.68185	0.999027	no
	gene1385	ABBFA_RS06920		NC_011595.1:1503152-1505309	AB-307-70-MM	AB-307-MM-2	OK	6.9552	9.63041	1.38463		0.469506	0.607383	0.5352	0.999027	no
	gene311	ABBFA_RS01560		NC_011595.1:332317-333573	AB-307-70-MM	AB-307-MM-2	OK	109.455	151.511	1.38423		0.469079	0.457531	0.62275	0.999027	no
	gene954	ABBFA_RS04765		NC_011595.1:1027721-1028942	AB-307-70-MM	AB-307-MM-2	OK	302.047	417.926	1.38365		0.468473	0.437651	0.6426	0.999027	no
	gene3070	ABBFA_RS15345		NC_011595.1:3288994-3289234	AB-307-70-MM	AB-307-MM-2	OK	85.2064	117.881	1.38348		0.468295	0.597536	0.5519	0.999027	no
	gene1796	ABBFA_RS08975		NC_011595.1:1946349-1946679	AB-307-70-MM	AB-307-MM-2	OK	414.462	573.068	1.38268		0.467468	0.532245	0.599	0.999027	no
	gene416	ABBFA_RS02085		NC_011595.1:446408-447422	AB-307-70-MM	AB-307-MM-2	OK	58.027	80.1772	1.38172		0.466469	0.521407	0.60845	0.999027	no
	gene876	ABBFA_RS04375		NC_011595.1:952184-953378	AB-307-70-MM	AB-307-MM-2	OK	428.03	591.189	1.38119		0.465906	0.420781	0.6832	0.999027	no
	gene3168	ABBFA_RS15835		NC_011595.1:3401470-3406496	AB-307-70-MM	AB-307-MM-2	OK	136.916	188.949	1.38004		0.464699	0.330655	0.71235	0.999027	no
	gene3424	ABBFA_RS17115		NC_011595.1:3673132-3674008	AB-307-70-MM	AB-307-MM-2	OK	334.12	460.763	1.37903		0.463657	0.466466	0.62435	0.999027	no
	gene3170	ABBFA_RS15845		NC_011595.1:3401470-3406496	AB-307-70-MM	AB-307-MM-2	OK	119.055	164.047	1.37791		0.462479	0.240256	0.77825	0.999027	no
	gene132	ABBFA_RS00665		NC_011595.1:148271-148817	AB-307-70-MM	AB-307-MM-2	OK	343.824	473.461	1.37704		0.461574	0.490273	0.61705	0.999027	no
	gene2892	ABBFA_RS14455		NC_011595.1:3094117-3096386	AB-307-70-MM	AB-307-MM-2	OK	182.104	250.639	1.37635		0.460847	0.331695	0.75145	0.999027	no
	gene421	ABBFA_RS02110		NC_011595.1:451273-452089	AB-307-70-MM	AB-307-MM-2	OK	51.2397	70.4654	1.37521		0.459653	0.532019	0.6009	0.999027	no
	gene1354	ABBFA_RS06765		NC_011595.1:1471800-1473956	AB-307-70-MM	AB-307-MM-2	OK	148.9	204.32	1.3722		0.456491	0.27816	0.7806	0.999027	no
	gene2188	ABBFA_RS10935		NC_011595.1:2358106-2358559	AB-307-70-MM	AB-307-MM-2	OK	24.6731	33.8549	1.37214		0.456428	0.582973	0.5607	0.999027	no
	gene1501	ABBFA_RS07500		NC_011595.1:1629605-1630907	AB-307-70-MM	AB-307-MM-2	OK	88.6431	121.611	1.37192		0.456198	0.51033	0.59635	0.999027	no
	gene966	ABBFA_RS04825		NC_011595.1:1043031-1045269	AB-307-70-MM	AB-307-MM-2	OK	750.736	1029.62	1.37148		0.455739	0.326227	0.76745	0.999027	no
	gene2476	ABBFA_RS12375		NC_011595.1:2674585-2675476	AB-307-70-MM	AB-307-MM-2	OK	10.8785	14.9176	1.37129		0.455533	0.584984	0.558	0.999027	no
	gene944	ABBFA_RS04715		NC_011595.1:1017038-1018496	AB-307-70-MM	AB-307-MM-2	OK	403.899	553.395	1.37013		0.454314	0.411235	0.6845	0.999027	no
	gene2320	ABBFA_RS11595		NC_011595.1:2493315-2493705	AB-307-70-MM	AB-307-MM-2	OK	15.6638	21.432	1.36825		0.452326	0.515898	0.61985	0.999027	no
	gene2389	ABBFA_RS11940		NC_011595.1:2566627-2567461	AB-307-70-MM	AB-307-MM-2	OK	3.03302	4.14873	1.36785		0.451913	0.44995	0.6578	0.999027	no
	gene262	ABBFA_RS01315		NC_011595.1:283916-285794	AB-307-70-MM	AB-307-MM-2	OK	109.453	149.57	1.36652		0.450514	0.461635	0.64275	0.999027	no	potassium transporter Kup
	gene797	ABBFA_RS03980		NC_011595.1:856485-856801	AB-307-70-MM	AB-307-MM-2	OK	14.2995	19.4845	1.3626		0.446364	0.4515	0.6665	0.999027	no
	gene2994	ABBFA_RS14965		NC_011595.1:3208786-3209296	AB-307-70-MM	AB-307-MM-2	OK	234.064	318.567	1.36103		0.444692	0.505499	0.614	0.999027	no
	gene1326	ABBFA_RS06625		NC_011595.1:1442996-1443359	AB-307-70-MM	AB-307-MM-2	OK	74.1458	100.87	1.36043		0.444055	0.573162	0.55775	0.999027	no
	gene403	ABBFA_RS02020		NC_011595.1:432371-434675	AB-307-70-MM	AB-307-MM-2	OK	144.128	196.04	1.36018		0.443794	0.41536	0.6708	0.999027	no
	gene2015	ABBFA_RS10070		NC_011595.1:2171094-2171523	AB-307-70-MM	AB-307-MM-2	OK	10.0676	13.6759	1.35841		0.441923	0.473121	0.64535	0.999027	no
	gene2293	ABBFA_RS11460		NC_011595.1:2472582-2473215	AB-307-70-MM	AB-307-MM-2	OK	66.6402	90.4285	1.35697		0.440385	0.535866	0.57685	0.999027	no
	gene1439	ABBFA_RS07190		NC_011595.1:1567130-1569289	AB-307-70-MM	AB-307-MM-2	OK	95.5475	129.639	1.3568		0.440209	0.323633	0.7346	0.999027	no
	gene2415	gudD		NC_011595.1:2597677-2599012	AB-307-70-MM	AB-307-MM-2	OK	22.653	30.7227	1.35623		0.439601	0.537073	0.58725	0.999027	no
	gene2734	gabD		NC_011595.1:2933200-2934652	AB-307-70-MM	AB-307-MM-2	OK	59.8794	81.1943	1.35596		0.439317	0.499484	0.6191	0.999027	no
	gene103	ABBFA_RS00520		NC_011595.1:116987-118346	AB-307-70-MM	AB-307-MM-2	OK	62.6168	84.9033	1.35592		0.43927	0.499684	0.61305	0.999027	no
	gene49	ABBFA_RS00250		NC_011595.1:57276-57639	AB-307-70-MM	AB-307-MM-2	OK	1152.03	1561.79	1.35569		0.439024	0.444147	0.63995	0.999027	no
	gene37	ABBFA_RS00190		NC_011595.1:47139-47961	AB-307-70-MM	AB-307-MM-2	OK	248.053	336.204	1.35537		0.438689	0.4511	0.6571	0.999027	no
	gene222	ABBFA_RS01115		NC_011595.1:252001-253159	AB-307-70-MM	AB-307-MM-2	OK	22.3311	30.2592	1.35503		0.43832	0.551403	0.56835	0.999027	no
	gene2726	ABBFA_RS13630		NC_011595.1:2925505-2926735	AB-307-70-MM	AB-307-MM-2	OK	596.261	807.721	1.35464		0.437912	0.393094	0.6907	0.999027	no
	gene2090	ABBFA_RS10445		NC_011595.1:2247344-2248631	AB-307-70-MM	AB-307-MM-2	OK	574.043	777.387	1.35423		0.437475	0.391673	0.6947	0.999027	no
	gene405	ABBFA_RS02030		NC_011595.1:435682-436633	AB-307-70-MM	AB-307-MM-2	OK	788.959	1068.37	1.35415		0.43739	0.393608	0.69305	0.999027	no
	gene901	ABBFA_RS04500		NC_011595.1:979206-979839	AB-307-70-MM	AB-307-MM-2	OK	31.6421	42.8047	1.35278		0.435924	0.562772	0.5606	0.999027	no
	gene2824	ABBFA_RS14115		NC_011595.1:3021448-3021742	AB-307-70-MM	AB-307-MM-2	OK	87.6946	118.623	1.35268		0.435823	0.565521	0.56895	0.999027	no
	gene3050	ABBFA_RS15245		NC_011595.1:3274008-3274788	AB-307-70-MM	AB-307-MM-2	OK	52.0055	70.3285	1.35233		0.435444	0.528443	0.5876	0.999027	no
	gene883	ABBFA_RS04410		NC_011595.1:960276-961053	AB-307-70-MM	AB-307-MM-2	OK	66.9778	90.5611	1.35211		0.435209	0.50141	0.609	0.999027	no
	gene645	ABBFA_RS03230		NC_011595.1:670665-671388	AB-307-70-MM	AB-307-MM-2	OK	225.761	304.898	1.35053		0.43353	0.461838	0.63805	0.999027	no
	gene2682	ABBFA_RS13410		NC_011595.1:2878637-2879789	AB-307-70-MM	AB-307-MM-2	OK	46.0778	62.2237	1.35041		0.433392	0.481032	0.6399	0.999027	no
	gene1920	ABBFA_RS09595		NC_011595.1:2072146-2073310	AB-307-70-MM	AB-307-MM-2	OK	35.109	47.3571	1.34886		0.431739	0.498834	0.61795	0.999027	no
	gene3196	ABBFA_RS15975		NC_011595.1:3426937-3429236	AB-307-70-MM	AB-307-MM-2	OK	7.86348	10.5941	1.34725		0.430017	0.547896	0.5771	0.999027	no
	gene1744	ABBFA_RS08715		NC_011595.1:1891777-1892482	AB-307-70-MM	AB-307-MM-2	OK	3149.61	4237.04	1.34526		0.427881	0.308168	0.77425	0.999027	no
	gene2528	ABBFA_RS12635		NC_011595.1:2718334-2718790	AB-307-70-MM	AB-307-MM-2	OK	135.105	181.732	1.34512		0.427728	0.494298	0.61645	0.999027	no
	gene527	ABBFA_RS02640		NC_011595.1:543985-545320	AB-307-70-MM	AB-307-MM-2	OK	59.4399	79.9014	1.34424		0.426789	0.48393	0.63205	0.999027	no
	gene1384	ABBFA_RS06915		NC_011595.1:1502453-1502960	AB-307-70-MM	AB-307-MM-2	OK	41.7362	56.0992	1.34414		0.426681	0.551616	0.5718	0.999027	no
	gene688	gatB		NC_011595.1:715054-718002	AB-307-70-MM	AB-307-MM-2	OK	214.868	288.713	1.34368		0.426189	0.224469	0.8351	0.999027	no
	gene3507	ABBFA_RS17530		NC_011595.1:3757751-3759512	AB-307-70-MM	AB-307-MM-2	OK	296.156	397.854	1.34339		0.425879	0.383663	0.707	0.999027	no
	gene1393	ABBFA_RS06960		NC_011595.1:1511396-1511840	AB-307-70-MM	AB-307-MM-2	OK	135.976	182.474	1.34196		0.42434	0.490653	0.623	0.999027	no
	gene839	ABBFA_RS04190		NC_011595.1:908953-911362	AB-307-70-MM	AB-307-MM-2	OK	385.691	517.507	1.34177		0.424131	0.369797	0.6898	0.999027	no
	gene2485	ABBFA_RS12420		NC_011595.1:2682424-2683266	AB-307-70-MM	AB-307-MM-2	OK	366.077	490.534	1.33997		0.422208	0.389384	0.69145	0.999027	no
	gene3088	ABBFA_RS15435		NC_011595.1:3310505-3311477	AB-307-70-MM	AB-307-MM-2	OK	100.206	134.257	1.33981		0.422028	0.478076	0.6349	0.999027	no
	gene1063	ABBFA_RS05310		NC_011595.1:1165944-1167018	AB-307-70-MM	AB-307-MM-2	OK	83.3323	111.551	1.33863		0.420753	0.478921	0.631	0.999027	no
	gene393	ABBFA_RS01970		NC_011595.1:420249-420882	AB-307-70-MM	AB-307-MM-2	OK	43.6278	58.3959	1.3385		0.420619	0.526487	0.59025	0.999027	no
	gene2095	ABBFA_RS10470		NC_011595.1:2253376-2254978	AB-307-70-MM	AB-307-MM-2	OK	3011.98	4030.77	1.33825		0.42034	0.309105	0.77095	0.999027	no
	gene1917	ABBFA_RS09580		NC_011595.1:2069813-2071001	AB-307-70-MM	AB-307-MM-2	OK	170.793	228.494	1.33784		0.419905	0.431409	0.66945	0.999027	no
	gene2722	fusA		NC_011595.1:2920361-2922500	AB-307-70-MM	AB-307-MM-2	OK	1270.79	1699.67	1.33749		0.419533	0.305625	0.7751	0.999027	no
	gene153	aceE		NC_011595.1:170323-173041	AB-307-70-MM	AB-307-MM-2	OK	798.672	1067.82	1.33699		0.418991	0.303823	0.77575	0.999027	no
	gene1059	ABBFA_RS05290		NC_011595.1:1161481-1162216	AB-307-70-MM	AB-307-MM-2	OK	17.3698	23.2227	1.33696		0.418954	0.542707	0.58605	0.999027	no
	gene3405	ABBFA_RS17020		NC_011595.1:3647721-3648423	AB-307-70-MM	AB-307-MM-2	OK	46.8931	62.6504	1.33603		0.417947	0.509584	0.6114	0.999027	no
	gene2632	ABBFA_RS13160		NC_011595.1:2823225-2824017	AB-307-70-MM	AB-307-MM-2	OK	10.42	13.9205	1.33594		0.417858	0.529483	0.59375	0.999027	no
	gene3128	ABBFA_RS15635		NC_011595.1:3351489-3353317	AB-307-70-MM	AB-307-MM-2	OK	13.2636	17.7186	1.33588		0.417792	0.456894	0.6405	0.999027	no
	gene3261	ABBFA_RS16300		NC_011595.1:3495137-3495674	AB-307-70-MM	AB-307-MM-2	OK	755.597	1008.08	1.33415		0.415919	0.385728	0.69555	0.999027	no	Cell division protein FtsW
	gene2116	ABBFA_RS10575		NC_011595.1:2280586-2281558	AB-307-70-MM	AB-307-MM-2	OK	52.3421	69.8265	1.33404		0.415803	0.479895	0.62365	0.999027	no
	gene2598	ABBFA_RS12995		NC_011595.1:2781263-2781941	AB-307-70-MM	AB-307-MM-2	OK	66.5744	88.606	1.33093		0.412439	0.47666	0.6276	0.999027	no	mtgA (?)	monofunctional biosynthetic peptidoglycan transglycosylase
	gene1938	ABBFA_RS09685		NC_011595.1:2092369-2092960	AB-307-70-MM	AB-307-MM-2	OK	75.7234	100.711	1.32999		0.411411	0.499206	0.6117	0.999027	no
	gene2120	ABBFA_RS10595		NC_011595.1:2285237-2286389	AB-307-70-MM	AB-307-MM-2	OK	5.73107	7.61106	1.32803		0.409292	0.511215	0.60545	0.999027	no
	gene327	ABBFA_RS01640		NC_011595.1:350315-351191	AB-307-70-MM	AB-307-MM-2	OK	134.536	178.545	1.32712		0.408295	0.459874	0.63545	0.999027	no
	gene1839	ABBFA_RS09190		NC_011595.1:1990088-1991462	AB-307-70-MM	AB-307-MM-2	OK	88.6441	117.6	1.32665		0.407797	0.45433	0.63045	0.999027	no
	gene312	ABBFA_RS01565		NC_011595.1:332317-333573	AB-307-70-MM	AB-307-MM-2	OK	144.881	192.168	1.32639		0.407501	0.213909	0.80925	0.999027	no	Cell division protein FtsL
	gene3067	ABBFA_RS15330		NC_011595.1:3287652-3287931	AB-307-70-MM	AB-307-MM-2	OK	646.246	856.936	1.32602		0.407105	0.464251	0.64895	0.999027	no
	gene2891	ABBFA_RS14450		NC_011595.1:3094117-3096386	AB-307-70-MM	AB-307-MM-2	OK	148.361	196.666	1.32559		0.406631	0.214433	0.81075	0.999027	no
	gene2310	ABBFA_RS11545		NC_011595.1:2484964-2485411	AB-307-70-MM	AB-307-MM-2	OK	15.7393	20.8459	1.32445		0.405391	0.482606	0.62715	0.999027	no
	gene3487	ABBFA_RS17430		NC_011595.1:3738999-3739374	AB-307-70-MM	AB-307-MM-2	OK	226.995	300.571	1.32413		0.405048	0.451701	0.6554	0.999027	no
	gene139	ABBFA_RS00700		NC_011595.1:155142-155967	AB-307-70-MM	AB-307-MM-2	OK	91.1929	120.566	1.3221		0.402836	0.45614	0.6537	0.999027	no
	gene706	ABBFA_RS03535		NC_011595.1:733714-734608	AB-307-70-MM	AB-307-MM-2	OK	35.9076	47.4657	1.32188		0.402597	0.491739	0.62135	0.999027	no
	gene1009	ABBFA_RS05040		NC_011595.1:1099446-1101633	AB-307-70-MM	AB-307-MM-2	OK	379.802	502.037	1.32184		0.402547	0.355003	0.7066	0.999027	no
	gene1375	ABBFA_RS06870		NC_011595.1:1493709-1494171	AB-307-70-MM	AB-307-MM-2	OK	3.74152	4.9447	1.32158		0.402258	0.327873	0.76425	0.999027	no
	gene1195	ABBFA_RS05970		NC_011595.1:1305849-1306767	AB-307-70-MM	AB-307-MM-2	OK	34.7744	45.941	1.32112		0.401756	0.490712	0.62225	0.999027	no
	gene2503	ABBFA_RS12510		NC_011595.1:2696896-2698262	AB-307-70-MM	AB-307-MM-2	OK	169.446	223.663	1.31997		0.400499	0.280374	0.78385	0.999027	no
	gene3218	ABBFA_RS16085		NC_011595.1:3451974-3453399	AB-307-70-MM	AB-307-MM-2	OK	37.0527	48.8879	1.31942		0.399898	0.443899	0.6662	0.999027	no
	gene2925	ABBFA_RS14620		NC_011595.1:3129470-3130292	AB-307-70-MM	AB-307-MM-2	OK	118.365	156.131	1.31906		0.399506	0.454558	0.6521	0.999027	no
	gene636	ABBFA_RS03185		NC_011595.1:662185-662539	AB-307-70-MM	AB-307-MM-2	OK	76.3532	100.711	1.31901		0.399462	0.516809	0.5942	0.999027	no
	gene1453	ABBFA_RS07260		NC_011595.1:1579928-1580573	AB-307-70-MM	AB-307-MM-2	OK	52.3744	69.0756	1.31888		0.399315	0.487285	0.62555	0.999027	no
	gene2637	ABBFA_RS13185		NC_011595.1:2827514-2828726	AB-307-70-MM	AB-307-MM-2	OK	7.35078	9.68909	1.3181		0.398464	0.510847	0.61445	0.999027	no
	gene2733	ABBFA_RS13665		NC_011595.1:2932196-2933153	AB-307-70-MM	AB-307-MM-2	OK	47.0507	61.9932	1.31758		0.397893	0.459632	0.6457	0.999027	no
	gene3469	ABBFA_RS17340		NC_011595.1:3721343-3721826	AB-307-70-MM	AB-307-MM-2	OK	200.237	263.816	1.31752		0.397824	0.452937	0.6538	0.999027	no
	gene918	ABBFA_RS04585		NC_011595.1:993401-994001	AB-307-70-MM	AB-307-MM-2	OK	64.9109	85.4739	1.31679		0.397022	0.485527	0.6233	0.999027	no
	gene3163	ABBFA_RS15810		NC_011595.1:3394245-3395865	AB-307-70-MM	AB-307-MM-2	OK	120.655	158.841	1.31649		0.396695	0.407795	0.68025	0.999027	no
	gene2777	ABBFA_RS13880		NC_011595.1:2967816-2969201	AB-307-70-MM	AB-307-MM-2	OK	71.0593	93.4531	1.31514		0.395219	0.292301	0.77825	0.999027	no
	gene3428	ABBFA_RS17135		NC_011595.1:3677239-3678501	AB-307-70-MM	AB-307-MM-2	OK	351.787	461.021	1.31051		0.390131	0.217466	0.829	0.999027	no	itrA sugar transferase
	gene907	ABBFA_RS04530		NC_011595.1:982999-983710	AB-307-70-MM	AB-307-MM-2	OK	105.442	138.494	1.31346		0.39337	0.443544	0.66015	0.999027	no
	gene2602	ABBFA_RS13015		NC_011595.1:2786028-2786652	AB-307-70-MM	AB-307-MM-2	OK	60.1067	78.9252	1.31308		0.39296	0.480959	0.6212	0.999027	no
	gene2146	ABBFA_RS10725		NC_011595.1:2313158-2314475	AB-307-70-MM	AB-307-MM-2	OK	6.09525	8.00132	1.31271		0.392552	0.5	0.6137	0.999027	no
	gene1541	ABBFA_RS07700		NC_011595.1:1670500-1670908	AB-307-70-MM	AB-307-MM-2	OK	33.6328	44.0661	1.31021		0.389802	0.501557	0.6227	0.999027	no
	gene2647	ABBFA_RS13235		NC_011595.1:2835337-2835757	AB-307-70-MM	AB-307-MM-2	OK	46.8512	61.3802	1.31011		0.389685	0.505451	0.60965	0.999027	no
	gene1466	ABBFA_RS07325		NC_011595.1:1592310-1593666	AB-307-70-MM	AB-307-MM-2	OK	139.243	182.396	1.30991		0.389469	0.400779	0.6956	0.999027	no
	gene1042	ABBFA_RS05205		NC_011595.1:1137174-1138655	AB-307-70-MM	AB-307-MM-2	OK	25.411	33.2469	1.30837		0.387768	0.323671	0.73625	0.999027	no
	gene147	ABBFA_RS00740		NC_011595.1:164204-165059	AB-307-70-MM	AB-307-MM-2	OK	185.001	241.857	1.30733		0.386626	0.409496	0.675	0.999027	no	Cell division protein FtsQ
	gene2249	ABBFA_RS11240		NC_011595.1:2429384-2430632	AB-307-70-MM	AB-307-MM-2	OK	76.0986	99.3691	1.30579		0.384927	0.437154	0.6614	0.999027	no
	gene1535	clpA		NC_011595.1:1662617-1664894	AB-307-70-MM	AB-307-MM-2	OK	717.453	936.473	1.30527		0.384354	0.275435	0.80335	0.999027	no
	gene721	ABBFA_RS03610		NC_011595.1:749510-750185	AB-307-70-MM	AB-307-MM-2	OK	66.9602	87.3142	1.30397		0.382913	0.462238	0.62525	0.999027	no
	gene1526	ABBFA_RS07625		NC_011595.1:1653444-1654782	AB-307-70-MM	AB-307-MM-2	OK	36.5003	47.5931	1.30391		0.382844	0.443247	0.6398	0.999027	no	potassium transporter TrkH
	gene2131	ABBFA_RS10650		NC_011595.1:2298420-2299017	AB-307-70-MM	AB-307-MM-2	OK	5.18681	6.76305	1.30389		0.382827	0.387232	0.7102	0.999027	no
	gene500	ABBFA_RS02505		NC_011595.1:518129-519197	AB-307-70-MM	AB-307-MM-2	OK	43.5683	56.8055	1.30383		0.382754	0.441294	0.6557	0.999027	no
	gene2272	ABBFA_RS11355		NC_011595.1:2452535-2457327	AB-307-70-MM	AB-307-MM-2	OK	276.991	360.944	1.30309		0.381935	0.168778	0.2809	0.999027	no
	gene2634	ABBFA_RS13170		NC_011595.1:2824842-2825667	AB-307-70-MM	AB-307-MM-2	OK	9.22175	12.0166	1.30307		0.381915	0.48054	0.62655	0.999027	no
	gene2813	ABBFA_RS14060		NC_011595.1:3010234-3012444	AB-307-70-MM	AB-307-MM-2	OK	96.0086	125.038	1.30236		0.381133	0.337109	0.74035	0.999027	no
	gene3192	ABBFA_RS15955		NC_011595.1:3424845-3425840	AB-307-70-MM	AB-307-MM-2	OK	436.399	568.09	1.30177		0.38047	0.267075	0.79915	0.999027	no
	gene689	ABBFA_RS03450		NC_011595.1:715054-718002	AB-307-70-MM	AB-307-MM-2	OK	226.343	294.639	1.30174		0.380435	0.194629	0.86	0.999027	no
	gene1172	ABBFA_RS05855		NC_011595.1:1286358-1286934	AB-307-70-MM	AB-307-MM-2	OK	263.088	342.411	1.30151		0.380181	0.423278	0.6554	0.999027	no
	gene891	ABBFA_RS04450		NC_011595.1:966995-967403	AB-307-70-MM	AB-307-MM-2	OK	61.8116	80.4207	1.30106		0.379689	0.490852	0.6121	0.999027	no
	gene299	ABBFA_RS01500		NC_011595.1:323045-324002	AB-307-70-MM	AB-307-MM-2	OK	152.558	198.312	1.29991		0.378407	0.401203	0.6829	0.999027	no
	gene608	secA		NC_011595.1:628694-631418	AB-307-70-MM	AB-307-MM-2	OK	249.079	323.734	1.29972		0.378202	0.340285	0.7308	0.999027	no
	gene3035	ABBFA_RS15170		NC_011595.1:3255509-3256115	AB-307-70-MM	AB-307-MM-2	OK	1092.29	1419.18	1.29927		0.377708	0.342687	0.74135	0.999027	no
	gene1468	ABBFA_RS07335		NC_011595.1:1596270-1596774	AB-307-70-MM	AB-307-MM-2	OK	723.544	939.451	1.2984		0.376738	0.379338	0.69175	0.999027	no
	gene1930	ABBFA_RS09645		NC_011595.1:2082159-2082858	AB-307-70-MM	AB-307-MM-2	OK	29.0495	37.7045	1.29794		0.376223	0.485659	0.618	0.999027	no
	gene3172	ABBFA_RS15855		NC_011595.1:3406498-3407298	AB-307-70-MM	AB-307-MM-2	OK	81.5583	105.805	1.29729		0.375508	0.213473	0.8395	0.999027	no
	gene1025	ABBFA_RS05120		NC_011595.1:1117626-1118592	AB-307-70-MM	AB-307-MM-2	OK	80.9287	104.953	1.29686		0.375026	0.425794	0.67085	0.999027	no
	gene807	glpK		NC_011595.1:863713-865222	AB-307-70-MM	AB-307-MM-2	OK	76.5845	99.2745	1.29627		0.374372	0.419213	0.65955	0.999027	no
	gene1884	ABBFA_RS09415		NC_011595.1:2041349-2042956	AB-307-70-MM	AB-307-MM-2	OK	30.8206	39.9493	1.29619		0.374273	0.229462	0.8149	0.999027	no
	gene1582	ABBFA_RS07905		NC_011595.1:1710340-1711618	AB-307-70-MM	AB-307-MM-2	OK	7.12126	9.22982	1.29609		0.37417	0.480319	0.63235	0.999027	no
	gene328	gltB		NC_011595.1:351646-356128	AB-307-70-MM	AB-307-MM-2	OK	101.115	130.853	1.2941		0.371957	0.335912	0.74635	0.999027	no
	gene154	ABBFA_RS00775		NC_011595.1:173043-175023	AB-307-70-MM	AB-307-MM-2	OK	903.547	1169.07	1.29387		0.37169	0.266818	0.80965	0.999027	no
	gene3083	ABBFA_RS15410		NC_011595.1:3303206-3304493	AB-307-70-MM	AB-307-MM-2	OK	201.843	261.046	1.29331		0.371069	0.377444	0.70315	0.999027	no
	gene773	ABBFA_RS03870		NC_011595.1:806489-807503	AB-307-70-MM	AB-307-MM-2	OK	208.152	268.967	1.29217		0.369791	0.381797	0.7072	0.999027	no
	gene361	ABBFA_RS01810		NC_011595.1:386490-387723	AB-307-70-MM	AB-307-MM-2	OK	443.458	572.688	1.29141		0.368954	0.333239	0.74485	0.999027	no
	gene2676	ABBFA_RS13380		NC_011595.1:2867934-2870761	AB-307-70-MM	AB-307-MM-2	OK	838.819	1082.87	1.29095		0.368429	0.177309	0.87075	0.999027	no
	gene94	ABBFA_RS00475		NC_011595.1:107721-109011	AB-307-70-MM	AB-307-MM-2	OK	195.068	251.567	1.28964		0.366963	0.374151	0.7012	0.999027	no
	gene684	ABBFA_RS03425		NC_011595.1:711684-712434	AB-307-70-MM	AB-307-MM-2	OK	50.021	64.4706	1.28887		0.366107	0.44765	0.65355	0.999027	no
	gene243	ABBFA_RS01220		NC_011595.1:269290-270317	AB-307-70-MM	AB-307-MM-2	OK	43.5363	56.0692	1.28787		0.364989	0.215311	0.83465	0.999027	no
	gene3467	ileS		NC_011595.1:3717981-3721342	AB-307-70-MM	AB-307-MM-2	OK	224.878	289.364	1.28676		0.363746	0.278993	0.76285	0.999027	no
	gene2787	ABBFA_RS13930		NC_011595.1:2979067-2979532	AB-307-70-MM	AB-307-MM-2	OK	795.858	1023.85	1.28647		0.363425	0.367024	0.69705	0.999027	no
	gene1267	purH		NC_011595.1:1373230-1374805	AB-307-70-MM	AB-307-MM-2	OK	271.488	349.23	1.28636		0.363288	0.322921	0.7544	0.999027	no
	gene1117	ABBFA_RS05580		NC_011595.1:1229375-1230518	AB-307-70-MM	AB-307-MM-2	OK	28.9171	37.1947	1.28625		0.363177	0.444197	0.64715	0.999027	no	Rod shape-determining protein rodA
	gene3240	ABBFA_RS16195		NC_011595.1:3473346-3475623	AB-307-70-MM	AB-307-MM-2	OK	125.312	161.169	1.28614		0.363049	0.362543	0.6978	0.999027	no
	gene1057	ABBFA_RS05280		NC_011595.1:1158059-1161410	AB-307-70-MM	AB-307-MM-2	OK	13.8028	17.7391	1.28518		0.361967	0.283853	0.77325	0.999027	no
	gene2338	ABBFA_RS11685		NC_011595.1:2507605-2508622	AB-307-70-MM	AB-307-MM-2	OK	3.97875	5.10943	1.28418		0.36085	0.407312	0.68265	0.999027	no
	gene112	ABBFA_RS00565		NC_011595.1:126390-127968	AB-307-70-MM	AB-307-MM-2	OK	85.8645	110.234	1.28381		0.360438	0.381806	0.69895	0.999027	no
	gene587	ABBFA_RS02940		NC_011595.1:606596-608255	AB-307-70-MM	AB-307-MM-2	OK	60.7345	77.9114	1.28282		0.359318	0.407228	0.6785	0.999027	no
	gene1657	ABBFA_RS08280		NC_011595.1:1789396-1790332	AB-307-70-MM	AB-307-MM-2	OK	18.4494	23.6287	1.28073		0.356962	0.461339	0.6299	0.999027	no
	gene290	ABBFA_RS01455		NC_011595.1:310563-311454	AB-307-70-MM	AB-307-MM-2	OK	177.164	226.856	1.28049		0.356691	0.378169	0.697	0.999027	no
	gene3429	ABBFA_RS17140		NC_011595.1:3678501-3679644	AB-307-70-MM	AB-307-MM-2	OK	181.368	232.198	1.28026		0.356434	0.367962	0.7193	0.999027	no
	gene1416	ABBFA_RS07075		NC_011595.1:1538652-1540805	AB-307-70-MM	AB-307-MM-2	OK	80.0488	102.439	1.27971		0.355814	0.257177	0.8046	0.999027	no
	gene1327	ABBFA_RS06630		NC_011595.1:1443617-1446257	AB-307-70-MM	AB-307-MM-2	OK	1187.62	1519.07	1.27909		0.355115	0.259292	0.80615	0.999027	no
	gene3039	ABBFA_RS15190		NC_011595.1:3261534-3263232	AB-307-70-MM	AB-307-MM-2	OK	231.312	295.623	1.27803		0.353918	0.308536	0.76485	0.999027	no
	gene2088	ABBFA_RS10435		NC_011595.1:2245042-2245948	AB-307-70-MM	AB-307-MM-2	OK	21.6256	27.6225	1.27731		0.353105	0.455001	0.6368	0.999027	no
	gene3152	ABBFA_RS15755		NC_011595.1:3375383-3377477	AB-307-70-MM	AB-307-MM-2	OK	548.382	700.368	1.27715		0.352933	0.30332	0.73265	0.999027	no
	gene3125	ABBFA_RS15620		NC_011595.1:3349595-3349928	AB-307-70-MM	AB-307-MM-2	OK	234.138	299.016	1.27709		0.352867	0.405335	0.6771	0.999027	no
	gene57	ABBFA_RS00290		NC_011595.1:63730-64450	AB-307-70-MM	AB-307-MM-2	OK	459.198	586.168	1.2765		0.352198	0.353193	0.71305	0.999027	no
	gene2266	ABBFA_RS11325		NC_011595.1:2449457-2450126	AB-307-70-MM	AB-307-MM-2	OK	67.2997	85.7358	1.27394		0.349297	0.422632	0.6624	0.999027	no
	gene352	ABBFA_RS01765		NC_011595.1:378585-379326	AB-307-70-MM	AB-307-MM-2	OK	654.05	833.195	1.2739		0.349254	0.308914	0.76625	0.999027	no
	gene2399	ABBFA_RS11990		NC_011595.1:2579417-2580494	AB-307-70-MM	AB-307-MM-2	OK	16.1162	20.5302	1.27389		0.34924	0.4519	0.64325	0.999027	no
	gene556	ABBFA_RS02785		NC_011595.1:571592-572555	AB-307-70-MM	AB-307-MM-2	OK	363.413	462.916	1.2738		0.34914	0.323362	0.73435	0.999027	no
	gene873	ABBFA_RS04360		NC_011595.1:949479-950289	AB-307-70-MM	AB-307-MM-2	OK	208.241	265.24	1.27372		0.349043	0.369936	0.7058	0.999027	no
	gene2627	ABBFA_RS13135		NC_011595.1:2816637-2817120	AB-307-70-MM	AB-307-MM-2	OK	94.5175	120.374	1.27356		0.348871	0.427523	0.6599	0.999027	no
	gene1173	ABBFA_RS05860		NC_011595.1:1286968-1288042	AB-307-70-MM	AB-307-MM-2	OK	166.416	211.932	1.27351		0.348808	0.357203	0.7294	0.999027	no
	gene3175	ABBFA_RS15870		NC_011595.1:3407771-3410872	AB-307-70-MM	AB-307-MM-2	OK	333.208	424.189	1.27305		0.348285	0.291737	0.7394	0.999027	no
	gene3393	ABBFA_RS16960		NC_011595.1:3634948-3635830	AB-307-70-MM	AB-307-MM-2	OK	43.4252	55.2671	1.2727		0.34789	0.424606	0.6634	0.999027	no
	gene2186	ABBFA_RS10925		NC_011595.1:2355715-2356651	AB-307-70-MM	AB-307-MM-2	OK	40.1202	51.0242	1.27178		0.346854	0.423865	0.66425	0.999027	no
	gene231	ABBFA_RS01160		NC_011595.1:263172-263871	AB-307-70-MM	AB-307-MM-2	OK	50.5209	64.2465	1.27168		0.346737	0.424064	0.67285	0.999027	no
	gene3091	ABBFA_RS15450		NC_011595.1:3313582-3313804	AB-307-70-MM	AB-307-MM-2	OK	463.625	589.311	1.27109		0.346071	0.423755	0.665	0.999027	no
	gene1325	ABBFA_RS06620		NC_011595.1:1438348-1442854	AB-307-70-MM	AB-307-MM-2	OK	236.711	300.783	1.27068		0.345592	0.297728	0.74225	0.999027	no
	gene818	ABBFA_RS04085		NC_011595.1:886525-889621	AB-307-70-MM	AB-307-MM-2	OK	23.9736	30.4554	1.27037		0.34525	0.393571	0.6946	0.999027	no
	gene1716	ABBFA_RS08575		NC_011595.1:1861420-1863611	AB-307-70-MM	AB-307-MM-2	OK	30.6262	38.8711	1.26921		0.343934	0.198469	0.84645	0.999027	no
	gene1708	ABBFA_RS08535		NC_011595.1:1853462-1854626	AB-307-70-MM	AB-307-MM-2	OK	58.666	74.3995	1.26819		0.342767	0.387107	0.70425	0.999027	no
	gene1110	ABBFA_RS05545		NC_011595.1:1223860-1224346	AB-307-70-MM	AB-307-MM-2	OK	11.7937	14.956	1.26813		0.34271	0.393337	0.7039	0.999027	no
	gene13	ABBFA_RS00070		NC_011595.1:16177-17392	AB-307-70-MM	AB-307-MM-2	OK	212.783	269.511	1.2666		0.34096	0.347505	0.72025	0.999027	no
	gene2156	ABBFA_RS10775		NC_011595.1:2321782-2322016	AB-307-70-MM	AB-307-MM-2	OK	28.506	36.087	1.26594		0.340214	0.347108	0.73685	0.999027	no
	gene3372	ABBFA_RS16855		NC_011595.1:3606571-3606880	AB-307-70-MM	AB-307-MM-2	OK	152.455	192.947	1.2656		0.339816	0.411596	0.6865	0.999027	no
	gene3318	ABBFA_RS16585		NC_011595.1:3556447-3557446	AB-307-70-MM	AB-307-MM-2	OK	587.904	743.999	1.26551		0.33972	0.309402	0.7641	0.999027	no
	gene3169	ABBFA_RS15840		NC_011595.1:3401470-3406496	AB-307-70-MM	AB-307-MM-2	OK	151.647	191.847	1.26509		0.339238	0.0686115	0.88745	0.999027	no
	gene2417	ABBFA_RS12080		NC_011595.1:2600726-2602274	AB-307-70-MM	AB-307-MM-2	OK	6.39432	8.08616	1.26458		0.338663	0.436925	0.6662	0.999027	no
	gene700	ABBFA_RS03505		NC_011595.1:726514-727945	AB-307-70-MM	AB-307-MM-2	OK	2349.82	2971.08	1.26439		0.338439	0.247109	0.8102	0.999027	no
	gene968	ABBFA_RS04835		NC_011595.1:1046375-1047632	AB-307-70-MM	AB-307-MM-2	OK	1213.62	1533.55	1.26362		0.337553	0.261543	0.7818	0.999027	no
	gene2873	ABBFA_RS14360		NC_011595.1:3079526-3080474	AB-307-70-MM	AB-307-MM-2	OK	35.7619	45.179	1.26333		0.337228	0.411134	0.6823	0.999027	no
	gene2377	ABBFA_RS11880		NC_011595.1:2554515-2555082	AB-307-70-MM	AB-307-MM-2	OK	27.833	35.0513	1.25934		0.33267	0.431744	0.6653	0.999027	no
	gene3404	ABBFA_RS17015		NC_011595.1:3646944-3647610	AB-307-70-MM	AB-307-MM-2	OK	17.0362	21.4315	1.258		0.331125	0.426557	0.6684	0.999027	no
	gene292	ABBFA_RS01465		NC_011595.1:313302-314964	AB-307-70-MM	AB-307-MM-2	OK	461.42	580.392	1.25784		0.33095	0.295439	0.76195	0.999027	no
	gene61	ABBFA_RS00310		NC_011595.1:67026-67965	AB-307-70-MM	AB-307-MM-2	OK	44.6337	56.1121	1.25717		0.330177	0.3991	0.67545	0.999027	no
	gene743	rpmA		NC_011595.1:774347-774605	AB-307-70-MM	AB-307-MM-2	OK	822.911	1034.02	1.25654		0.329455	0.376333	0.70815	0.999027	no
	gene3089	ABBFA_RS15440		NC_011595.1:3311491-3312289	AB-307-70-MM	AB-307-MM-2	OK	45.9168	57.6561	1.25566		0.328452	0.402539	0.6864	0.999027	no
	gene448	ABBFA_RS02245		NC_011595.1:472348-472744	AB-307-70-MM	AB-307-MM-2	OK	852.365	1070.19	1.25555		0.328327	0.339618	0.7359	0.999027	no
	gene1369	ABBFA_RS06840		NC_011595.1:1490170-1490854	AB-307-70-MM	AB-307-MM-2	OK	80.5379	101.101	1.25532		0.328064	0.378261	0.7005	0.999027	no
	gene58	ABBFA_RS00295		NC_011595.1:64486-65092	AB-307-70-MM	AB-307-MM-2	OK	632.297	793.586	1.25508		0.327785	0.325767	0.72195	0.999027	no
	gene827	ABBFA_RS04130		NC_011595.1:896676-897105	AB-307-70-MM	AB-307-MM-2	OK	97.3197	122.07	1.25432		0.326906	0.401599	0.68845	0.999027	no
	gene3003	ABBFA_RS15010		NC_011595.1:3218907-3219324	AB-307-70-MM	AB-307-MM-2	OK	435.292	545.803	1.25388		0.326397	0.363972	0.70185	0.999027	no
	gene2929	ABBFA_RS14640		NC_011595.1:3137001-3137571	AB-307-70-MM	AB-307-MM-2	OK	150.864	189.037	1.25303		0.325425	0.368303	0.71845	0.999027	no
	gene3265	ABBFA_RS16320		NC_011595.1:3499387-3499639	AB-307-70-MM	AB-307-MM-2	OK	164.474	206.054	1.25281		0.325161	0.42017	0.66335	0.999027	no
	gene2944	ABBFA_RS14715		NC_011595.1:3151458-3152709	AB-307-70-MM	AB-307-MM-2	OK	21.8913	27.4113	1.25215		0.324414	0.396422	0.6988	0.999027	no
	gene2333	ABBFA_RS11660		NC_011595.1:2501523-2503995	AB-307-70-MM	AB-307-MM-2	OK	43.4392	54.3703	1.25164		0.323821	0.364012	0.70135	0.999027	no
	gene2487	ABBFA_RS12430		NC_011595.1:2683802-2685053	AB-307-70-MM	AB-307-MM-2	OK	22.0998	27.6539	1.25132		0.32345	0.395565	0.68945	0.999027	no
	gene791	ABBFA_RS03950		NC_011595.1:850966-851554	AB-307-70-MM	AB-307-MM-2	OK	128.673	160.788	1.24959		0.32145	0.362668	0.71995	0.999027	no
	gene56	ABBFA_RS00285		NC_011595.1:63337-63541	AB-307-70-MM	AB-307-MM-2	OK	229.468	286.694	1.24939		0.321221	0.417007	0.67615	0.999027	no
	gene1550	ABBFA_RS07745		NC_011595.1:1679866-1680938	AB-307-70-MM	AB-307-MM-2	OK	217.336	271.471	1.24908		0.320876	0.296587	0.76955	0.999027	no	Cell division protein FtsB
	gene1368	ABBFA_RS06835		NC_011595.1:1489399-1490161	AB-307-70-MM	AB-307-MM-2	OK	75.4281	94.1888	1.24872		0.320454	0.356541	0.72515	0.999027	no
	gene2258	ABBFA_RS11285		NC_011595.1:2439918-2440851	AB-307-70-MM	AB-307-MM-2	OK	10.8773	13.5798	1.24845		0.320143	0.411822	0.68155	0.999027	no
	gene1153	ABBFA_RS05760		NC_011595.1:1267222-1268233	AB-307-70-MM	AB-307-MM-2	OK	80.6686	100.579	1.24682		0.318257	0.362796	0.71835	0.999027	no
	gene85	ABBFA_RS00430		NC_011595.1:94346-98394	AB-307-70-MM	AB-307-MM-2	OK	63.8173	79.539	1.24635		0.317715	0.274518	0.78835	0.999027	no
	gene917	ABBFA_RS04580		NC_011595.1:992339-993392	AB-307-70-MM	AB-307-MM-2	OK	74.0847	92.2264	1.24488		0.316005	0.358407	0.72555	0.999027	no
	gene2271	ABBFA_RS11350		NC_011595.1:2452535-2457327	AB-307-70-MM	AB-307-MM-2	OK	324.195	403.501	1.24462		0.315708	0.178972	0.8666	0.999027	no
	gene3182	ABBFA_RS15905		NC_011595.1:3413912-3414707	AB-307-70-MM	AB-307-MM-2	OK	158.425	197.099	1.24412		0.315118	0.354754	0.71615	0.999027	no
	gene335	ABBFA_RS01680		NC_011595.1:362123-363752	AB-307-70-MM	AB-307-MM-2	OK	38.733	48.1579	1.24333		0.31421	0.354499	0.72485	0.999027	no	O-Antigen Polymerase family protein (PglL)
	gene2137	ABBFA_RS10680		NC_011595.1:2304966-2306436	AB-307-70-MM	AB-307-MM-2	OK	17.1964	21.3787	1.24321		0.31407	0.392481	0.68825	0.999027	no
	gene1154	ABBFA_RS05765		NC_011595.1:1268732-1270091	AB-307-70-MM	AB-307-MM-2	OK	117.454	145.99	1.24295		0.313769	0.331709	0.73365	0.999027	no
	gene846	ABBFA_RS04225		NC_011595.1:917882-919289	AB-307-70-MM	AB-307-MM-2	OK	799.352	993.479	1.24286		0.313659	0.271063	0.76535	0.999027	no
	gene2319	ABBFA_RS11590		NC_011595.1:2492732-2493278	AB-307-70-MM	AB-307-MM-2	OK	13.4948	16.7597	1.24194		0.31259	0.383481	0.6978	0.999027	no
	gene1997	ABBFA_RS09980		NC_011595.1:2149316-2149949	AB-307-70-MM	AB-307-MM-2	OK	4.79426	5.95298	1.24169		0.312302	0.315643	0.7611	0.999027	no
	gene3143	ABBFA_RS15710		NC_011595.1:3364452-3365034	AB-307-70-MM	AB-307-MM-2	OK	368.382	457.218	1.24115		0.31168	0.319899	0.75575	0.999027	no
	gene1461	ABBFA_RS07300		NC_011595.1:1588161-1588890	AB-307-70-MM	AB-307-MM-2	OK	197.063	244.347	1.23994		0.310278	0.345803	0.71315	0.999027	no
	gene2363	ABBFA_RS11810		NC_011595.1:2537468-2540048	AB-307-70-MM	AB-307-MM-2	OK	550.075	681.437	1.23881		0.308952	0.23946	0.8028	0.999027	no
	gene2675	ABBFA_RS13375		NC_011595.1:2867934-2870761	AB-307-70-MM	AB-307-MM-2	OK	126.59	156.712	1.23795		0.307953	0.0560095	0.89845	0.999027	no
	gene6	ABBFA_RS00035		NC_011595.1:7677-9609	AB-307-70-MM	AB-307-MM-2	OK	36.3589	45.0052	1.2378		0.307783	0.348995	0.7313	0.999027	no
	gene2336	ABBFA_RS11675		NC_011595.1:2505654-2507534	AB-307-70-MM	AB-307-MM-2	OK	4.27873	5.29596	1.23774		0.307708	0.338092	0.73545	0.999027	no
	gene351	ABBFA_RS01760		NC_011595.1:377991-378540	AB-307-70-MM	AB-307-MM-2	OK	1116.73	1382.11	1.23764		0.30759	0.276202	0.79075	0.999027	no
	gene2653	ABBFA_RS13265		NC_011595.1:2841790-2842789	AB-307-70-MM	AB-307-MM-2	OK	15.9845	19.7746	1.23711		0.306975	0.397855	0.69085	0.999027	no
	gene2334	ABBFA_RS11665		NC_011595.1:2504167-2504362	AB-307-70-MM	AB-307-MM-2	OK	375.915	464.953	1.23686		0.306681	0.39483	0.6804	0.999027	no
	gene198	ABBFA_RS00995		NC_011595.1:224815-226258	AB-307-70-MM	AB-307-MM-2	OK	15.0747	18.64	1.23651		0.306273	0.380005	0.6965	0.999027	no
	gene2322	ABBFA_RS11605		NC_011595.1:2494305-2494977	AB-307-70-MM	AB-307-MM-2	OK	60.7041	75.0273	1.23595		0.305622	0.374231	0.7005	0.999027	no
	gene1974	ABBFA_RS09865		NC_011595.1:2126536-2127280	AB-307-70-MM	AB-307-MM-2	OK	1259.43	1555.95	1.23544		0.305026	0.271116	0.7834	0.999027	no
	gene1779	ABBFA_RS08890		NC_011595.1:1929983-1930946	AB-307-70-MM	AB-307-MM-2	OK	52.0779	64.3352	1.23536		0.304938	0.350681	0.7208	0.999027	no
	gene3277	ABBFA_RS16380		NC_011595.1:3512771-3514319	AB-307-70-MM	AB-307-MM-2	OK	244.624	302.042	1.23472		0.304184	0.282761	0.76305	0.999027	no
	gene1830	ABBFA_RS09145		NC_011595.1:1978693-1980065	AB-307-70-MM	AB-307-MM-2	OK	29.8969	36.8699	1.23323		0.302447	0.281543	0.7831	0.999027	no
	gene649	ABBFA_RS03250		NC_011595.1:673200-673542	AB-307-70-MM	AB-307-MM-2	OK	845.883	1042.6	1.23256		0.30165	0.30851	0.75915	0.999027	no
	gene2529	ABBFA_RS12640		NC_011595.1:2719149-2719458	AB-307-70-MM	AB-307-MM-2	OK	106.121	130.796	1.23252		0.301605	0.389212	0.6887	0.999027	no
	gene2093	ABBFA_RS10460		NC_011595.1:2251417-2252035	AB-307-70-MM	AB-307-MM-2	OK	3293.98	4059.84	1.2325		0.301592	0.216302	0.8388	0.999027	no
	gene1827	ABBFA_RS09130		NC_011595.1:1974052-1975911	AB-307-70-MM	AB-307-MM-2	OK	32.5331	40.0829	1.23207		0.301077	0.321587	0.74575	0.999027	no
	gene1548	eno		NC_011595.1:1677198-1678488	AB-307-70-MM	AB-307-MM-2	OK	410.871	506.177	1.23196		0.300957	0.273526	0.7892	0.999027	no
	gene3342	ABBFA_RS16705		NC_011595.1:3580200-3581070	AB-307-70-MM	AB-307-MM-2	OK	945.846	1164.79	1.23148		0.300393	0.269709	0.78405	0.999027	no
	gene896	ABBFA_RS04475		NC_011595.1:972508-976342	AB-307-70-MM	AB-307-MM-2	OK	130.967	161.225	1.23104		0.299877	0.272092	0.7935	0.999027	no
	gene1373	ABBFA_RS06860		NC_011595.1:1492610-1492949	AB-307-70-MM	AB-307-MM-2	OK	6.25686	7.70118	1.23084		0.299642	0.241774	0.8153	0.999027	no
	gene2374	ABBFA_RS11865		NC_011595.1:2549962-2552599	AB-307-70-MM	AB-307-MM-2	OK	124.404	152.942	1.2294		0.297948	0.275978	0.782	0.999027	no
	gene173	ABBFA_RS00870		NC_011595.1:195415-195958	AB-307-70-MM	AB-307-MM-2	OK	28.3821	34.845	1.22771		0.295974	0.383904	0.69995	0.999027	no
	gene1282	ABBFA_RS06405		NC_011595.1:1388618-1389002	AB-307-70-MM	AB-307-MM-2	OK	1156.48	1419.31	1.22727		0.295441	0.297147	0.7477	0.999027	no
	gene36	ABBFA_RS00185		NC_011595.1:46604-46955	AB-307-70-MM	AB-307-MM-2	OK	2.34924	2.88262	1.22704		0.295185	0.175315	0.86095	0.999027	no
	gene2442	ABBFA_RS12205		NC_011595.1:2627613-2632386	AB-307-70-MM	AB-307-MM-2	OK	175.056	214.727	1.22662		0.29469	0.259511	0.7811	0.999027	no
	gene589	ABBFA_RS02950		NC_011595.1:609024-610467	AB-307-70-MM	AB-307-MM-2	OK	60.2987	73.942	1.22626		0.294267	0.335764	0.7415	0.999027	no
	gene895	ABBFA_RS04470		NC_011595.1:970857-972198	AB-307-70-MM	AB-307-MM-2	OK	84.3736	103.451	1.22611		0.294086	0.331581	0.73945	0.999027	no
	gene879	ABBFA_RS04390		NC_011595.1:956282-958724	AB-307-70-MM	AB-307-MM-2	OK	217.853	267.078	1.22596		0.293909	0.267534	0.78905	0.999027	no
	gene2633	ABBFA_RS13165		NC_011595.1:2824032-2824827	AB-307-70-MM	AB-307-MM-2	OK	12.159	14.9031	1.22568		0.293584	0.375463	0.70955	0.999027	no
	gene251	ABBFA_RS01260		NC_011595.1:276633-277536	AB-307-70-MM	AB-307-MM-2	OK	16.8196	20.5781	1.22346		0.290963	0.3777	0.70465	0.999027	no
	gene855	ABBFA_RS04270		NC_011595.1:926711-929426	AB-307-70-MM	AB-307-MM-2	OK	315.565	386.054	1.22337		0.290867	0.256212	0.78195	0.999027	no
	gene45	ABBFA_RS00230		NC_011595.1:54671-55232	AB-307-70-MM	AB-307-MM-2	OK	68.9219	84.2739	1.22274		0.290124	0.355736	0.72535	0.999027	no
	gene713	ABBFA_RS03570		NC_011595.1:740945-741313	AB-307-70-MM	AB-307-MM-2	OK	38.9009	47.5386	1.22204		0.289296	0.371048	0.71335	0.999027	no
	gene2544	ABBFA_RS12720		NC_011595.1:2727949-2730472	AB-307-70-MM	AB-307-MM-2	OK	159.313	194.608	1.22155		0.288711	0.254967	0.80945	0.999027	no
	gene3068	ABBFA_RS15335		NC_011595.1:3288043-3288547	AB-307-70-MM	AB-307-MM-2	OK	371.638	453.609	1.22057		0.287551	0.303419	0.75455	0.999027	no
	gene1118	ABBFA_RS05585		NC_011595.1:1230646-1231297	AB-307-70-MM	AB-307-MM-2	OK	218.962	267.121	1.21994		0.286812	0.321121	0.7348	0.999027	no
	gene2543	ABBFA_RS12715		NC_011595.1:2726954-2727896	AB-307-70-MM	AB-307-MM-2	OK	97.0631	118.243	1.21821		0.284764	0.325509	0.74045	0.999027	no
	gene603	ABBFA_RS03020		NC_011595.1:621938-625979	AB-307-70-MM	AB-307-MM-2	OK	126.152	153.646	1.21794		0.284449	0.0811002	0.839	0.999027	no
	gene1051	ABBFA_RS05250		NC_011595.1:1149715-1151026	AB-307-70-MM	AB-307-MM-2	OK	14.8233	18.0403	1.21702		0.283355	0.364526	0.7059	0.999027	no
	gene2496	ABBFA_RS12475		NC_011595.1:2690887-2691277	AB-307-70-MM	AB-307-MM-2	OK	0.978989	1.19066	1.21621		0.282401	0.120851	0.81895	0.999027	no
	gene309	ABBFA_RS01550		NC_011595.1:330397-330697	AB-307-70-MM	AB-307-MM-2	OK	1850.19	2249.38	1.21576		0.281856	0.283615	0.76375	0.999027	no
	gene747	ABBFA_RS03740		NC_011595.1:777914-779288	AB-307-70-MM	AB-307-MM-2	OK	89.5812	108.889	1.21553		0.281595	0.314232	0.7403	0.999027	no
	gene1107	ABBFA_RS05530		NC_011595.1:1220992-1221820	AB-307-70-MM	AB-307-MM-2	OK	190.75	231.858	1.21551		0.281559	0.296946	0.75965	0.999027	no
	gene739	ABBFA_RS03700		NC_011595.1:770521-772582	AB-307-70-MM	AB-307-MM-2	OK	98.8102	120.048	1.21494		0.280881	0.290362	0.7715	0.999027	no
	gene1184	ABBFA_RS05915		NC_011595.1:1298811-1299258	AB-307-70-MM	AB-307-MM-2	OK	1390.57	1688.52	1.21426		0.280083	0.248923	0.81335	0.999027	no
	gene2215	ABBFA_RS11070		NC_011595.1:2388400-2388802	AB-307-70-MM	AB-307-MM-2	OK	57.7339	70.0499	1.21332		0.278965	0.36143	0.7133	0.999027	no
	gene1460	rimO		NC_011595.1:1586766-1588110	AB-307-70-MM	AB-307-MM-2	OK	82.0467	99.5014	1.21274		0.278272	0.314519	0.74555	0.999027	no
	gene3171	ABBFA_RS15850		NC_011595.1:3406498-3407298	AB-307-70-MM	AB-307-MM-2	OK	89.8206	108.918	1.21262		0.278118	0.27396	0.7862	0.999027	no
	gene3228	ABBFA_RS16135		NC_011595.1:3466741-3467170	AB-307-70-MM	AB-307-MM-2	OK	1380.09	1672.51	1.21188		0.277251	0.243245	0.8146	0.999027	no
	gene1253	ABBFA_RS06260		NC_011595.1:1359025-1359532	AB-307-70-MM	AB-307-MM-2	OK	22.8245	27.66	1.21186		0.27722	0.354951	0.7231	0.999027	no
	gene3058	ABBFA_RS15285		NC_011595.1:3279776-3280801	AB-307-70-MM	AB-307-MM-2	OK	361.544	437.862	1.21109		0.276303	0.142045	0.87315	0.999027	no
	gene3062	ABBFA_RS15305		NC_011595.1:3282930-3283623	AB-307-70-MM	AB-307-MM-2	OK	54.9184	66.4902	1.21071		0.275852	0.338829	0.7384	0.999027	no
	gene29	ABBFA_RS00150		NC_011595.1:35303-36599	AB-307-70-MM	AB-307-MM-2	OK	61.4761	74.4039	1.21029		0.275353	0.312578	0.75825	0.999027	no
	gene2297	ABBFA_RS11480		NC_011595.1:2475623-2477574	AB-307-70-MM	AB-307-MM-2	OK	2.05158	2.48097	1.2093		0.274167	0.256632	0.7944	0.999027	no
	gene2862	ABBFA_RS14305		NC_011595.1:3064941-3066309	AB-307-70-MM	AB-307-MM-2	OK	170.445	206.066	1.20899		0.2738	0.283061	0.7813	0.999027	no
	gene871	ABBFA_RS04350		NC_011595.1:944939-948284	AB-307-70-MM	AB-307-MM-2	OK	102.841	124.179	1.20749		0.272013	0.249481	0.79755	0.999027	no
	gene395	ABBFA_RS01980		NC_011595.1:420925-423972	AB-307-70-MM	AB-307-MM-2	OK	253.684	306.284	1.20734		0.271837	0.140173	0.8645	0.999027	no
	gene600	ABBFA_RS03005		NC_011595.1:620644-621694	AB-307-70-MM	AB-307-MM-2	OK	22.2235	26.8235	1.20699		0.271414	0.337459	0.7349	0.999027	no
	gene1977	ABBFA_RS09880		NC_011595.1:2128910-2129804	AB-307-70-MM	AB-307-MM-2	OK	3140.06	3786.75	1.20595		0.270169	0.197049	0.85605	0.999027	no
	gene3046	ABBFA_RS15225		NC_011595.1:3268000-3269205	AB-307-70-MM	AB-307-MM-2	OK	8.12137	9.79208	1.20572		0.269893	0.184561	0.85895	0.999027	no
	gene353	ABBFA_RS01770		NC_011595.1:379533-379902	AB-307-70-MM	AB-307-MM-2	OK	874.39	1053.19	1.20449		0.268412	0.278683	0.7812	0.999027	no
	gene2617	ABBFA_RS13085		NC_011595.1:2806124-2807129	AB-307-70-MM	AB-307-MM-2	OK	18.5614	22.3023	1.20154		0.264891	0.342576	0.7248	0.999027	no
	gene1182	ABBFA_RS05905		NC_011595.1:1296180-1297146	AB-307-70-MM	AB-307-MM-2	OK	196.541	236.104	1.2013		0.264592	0.271263	0.7972	0.999027	no
	gene2527	ABBFA_RS12630		NC_011595.1:2717196-2718274	AB-307-70-MM	AB-307-MM-2	OK	3.6694	4.40491	1.20044		0.263571	0.156674	0.8736	0.999027	no
	gene2261	ABBFA_RS11300		NC_011595.1:2443815-2444283	AB-307-70-MM	AB-307-MM-2	OK	11.7421	14.0957	1.20044		0.263571	0.301466	0.766	0.999027	no
	gene748	ABBFA_RS03745		NC_011595.1:779364-779838	AB-307-70-MM	AB-307-MM-2	OK	55.4398	66.4998	1.1995		0.262427	0.337692	0.7263	0.999027	no
	gene2270	ABBFA_RS11345		NC_011595.1:2452535-2457327	AB-307-70-MM	AB-307-MM-2	OK	339.933	407.742	1.19948		0.262406	0.111673	0.39035	0.999027	no
	gene3501	ABBFA_RS17500		NC_011595.1:3753152-3753680	AB-307-70-MM	AB-307-MM-2	OK	60.2906	72.245	1.19828		0.260965	0.324789	0.7346	0.999027	no
	gene1281	rpsR		NC_011595.1:1388379-1388607	AB-307-70-MM	AB-307-MM-2	OK	757.059	906.443	1.19732		0.25981	0.291095	0.77395	0.999027	no
	gene2151	ABBFA_RS10750		NC_011595.1:2318587-2318809	AB-307-70-MM	AB-307-MM-2	OK	29.8045	35.6523	1.19621		0.258465	0.254508	0.796	0.999027	no
	gene2677	ABBFA_RS13385		NC_011595.1:2867934-2870761	AB-307-70-MM	AB-307-MM-2	OK	818.482	979.027	1.19615		0.258399	0.120888	0.0956	0.816291	no
	gene155	ABBFA_RS00780		NC_011595.1:175171-175444	AB-307-70-MM	AB-307-MM-2	OK	62.2038	74.3869	1.19586		0.258046	0.32781	0.747	0.999027	no
	gene849	dapF		NC_011595.1:920932-921778	AB-307-70-MM	AB-307-MM-2	OK	154.306	184.345	1.19467		0.256611	0.288209	0.76555	0.999027	no
	gene964	ABBFA_RS04815		NC_011595.1:1039435-1040755	AB-307-70-MM	AB-307-MM-2	OK	50.4012	60.1953	1.19432		0.256192	0.289379	0.77995	0.999027	no	D-alanyl-D-alanine carboxypeptidase
	gene572	ABBFA_RS02865		NC_011595.1:588506-590347	AB-307-70-MM	AB-307-MM-2	OK	89.7953	107.203	1.19386		0.255632	0.182441	0.85815	0.999027	no
	gene1533	ABBFA_RS07660		NC_011595.1:1661432-1662185	AB-307-70-MM	AB-307-MM-2	OK	186.06	222.121	1.19381		0.255582	0.285941	0.76195	0.999027	no
	gene2727	ABBFA_RS13635		NC_011595.1:2926753-2927206	AB-307-70-MM	AB-307-MM-2	OK	454.91	543.07	1.1938		0.255557	0.269192	0.78535	0.999027	no
	gene848	ABBFA_RS04235		NC_011595.1:919676-920927	AB-307-70-MM	AB-307-MM-2	OK	134.267	160.223	1.19332		0.254978	0.257937	0.80335	0.999027	no
	gene3198	ABBFA_RS15985		NC_011595.1:3430699-3432162	AB-307-70-MM	AB-307-MM-2	OK	37.1162	44.2477	1.19214		0.253554	0.185391	0.85105	0.999027	no
	gene759	ABBFA_RS03800		NC_011595.1:788831-789764	AB-307-70-MM	AB-307-MM-2	OK	84.9605	101.247	1.19169		0.253013	0.286879	0.7776	0.999027	no
	gene1494	ABBFA_RS07465		NC_011595.1:1621252-1623905	AB-307-70-MM	AB-307-MM-2	OK	51.3927	61.1828	1.1905		0.251563	0.217582	0.83155	0.999027	no
	gene3214	ABBFA_RS16065		NC_011595.1:3447520-3448423	AB-307-70-MM	AB-307-MM-2	OK	8.86852	10.5574	1.19044		0.251495	0.317439	0.75115	0.999027	no
	gene666	ABBFA_RS03335		NC_011595.1:694907-695411	AB-307-70-MM	AB-307-MM-2	OK	80.2476	95.5174	1.19028		0.251306	0.308676	0.7577	0.999027	no
	gene1989	ABBFA_RS09940		NC_011595.1:2141471-2141807	AB-307-70-MM	AB-307-MM-2	OK	184.459	219.386	1.18935		0.25017	0.305807	0.7545	0.999027	no
	gene209	ABBFA_RS01050		NC_011595.1:237978-239133	AB-307-70-MM	AB-307-MM-2	OK	61.0238	72.5506	1.18889		0.249615	0.28239	0.7799	0.999027	no
	gene2672	ABBFA_RS13360		NC_011595.1:2865134-2866481	AB-307-70-MM	AB-307-MM-2	OK	4.21657	5.01251	1.18876		0.249463	0.30469	0.74845	0.999027	no
	gene2411	ABBFA_RS12050		NC_011595.1:2592214-2593966	AB-307-70-MM	AB-307-MM-2	OK	8.86478	10.5229	1.18705		0.247374	0.320607	0.74475	0.999027	no
	gene122	ABBFA_RS00615		NC_011595.1:138456-140340	AB-307-70-MM	AB-307-MM-2	OK	130.596	155.011	1.18695		0.247258	0.253059	0.79645	0.999027	no
	gene965	ABBFA_RS04820		NC_011595.1:1040927-1042631	AB-307-70-MM	AB-307-MM-2	OK	157	186.113	1.18543		0.245414	0.248958	0.79915	0.999027	no
	gene2681	emrB		NC_011595.1:2877107-2878631	AB-307-70-MM	AB-307-MM-2	OK	35.703	42.3097	1.18505		0.244943	0.274331	0.78395	0.999027	no
	gene631	ABBFA_RS03160		NC_011595.1:655425-656886	AB-307-70-MM	AB-307-MM-2	OK	46.8732	55.5459	1.18502		0.244917	0.278053	0.7843	0.999027	no
	gene3079	ABBFA_RS15390		NC_011595.1:3298041-3299952	AB-307-70-MM	AB-307-MM-2	OK	47.9757	56.8414	1.1848		0.244637	0.279038	0.77955	0.999027	no
	gene1965	ABBFA_RS09820		NC_011595.1:2117836-2118736	AB-307-70-MM	AB-307-MM-2	OK	12.896	15.2725	1.18428		0.244013	0.315472	0.753	0.999027	no
	gene2326	ABBFA_RS11625		NC_011595.1:2495870-2497320	AB-307-70-MM	AB-307-MM-2	OK	45.7193	54.1384	1.18415		0.243848	0.0743763	0.7122	0.999027	no
	gene2559	ABBFA_RS12800		NC_011595.1:2740565-2741045	AB-307-70-MM	AB-307-MM-2	OK	28.9718	34.3014	1.18396		0.243618	0.314344	0.75505	0.999027	no
	gene2541	ABBFA_RS12705		NC_011595.1:2725842-2726094	AB-307-70-MM	AB-307-MM-2	OK	18.797	22.236	1.18295		0.242393	0.218787	0.83385	0.999027	no
	gene3190	ABBFA_RS15945		NC_011595.1:3421626-3422937	AB-307-70-MM	AB-307-MM-2	OK	98.0313	115.94	1.18268		0.242067	0.270137	0.7777	0.999027	no
	gene2017	ABBFA_RS10080		NC_011595.1:2171810-2173685	AB-307-70-MM	AB-307-MM-2	OK	73.6711	87.1016	1.1823		0.241601	0.254959	0.797	0.999027	no
	gene3138	ABBFA_RS15685		NC_011595.1:3360520-3360778	AB-307-70-MM	AB-307-MM-2	OK	161.92	191.433	1.18227		0.241557	0.31224	0.7549	0.999027	no
	gene2934	ABBFA_RS14665		NC_011595.1:3142380-3142707	AB-307-70-MM	AB-307-MM-2	OK	1198.12	1415.05	1.18106		0.240074	0.249971	0.8058	0.999027	no
	gene2794	ABBFA_RS13965		NC_011595.1:2988960-2989695	AB-307-70-MM	AB-307-MM-2	OK	52.8991	62.4692	1.18091		0.239902	0.294429	0.7667	0.999027	no
	gene376	ABBFA_RS01885		NC_011595.1:400939-402217	AB-307-70-MM	AB-307-MM-2	OK	133.676	157.854	1.18087		0.239844	0.243638	0.81385	0.999027	no
	gene308	ABBFA_RS01545		NC_011595.1:328772-330281	AB-307-70-MM	AB-307-MM-2	OK	195.004	230.27	1.18085		0.239825	0.240934	0.7959	0.999027	no
	gene2316	ABBFA_RS11575		NC_011595.1:2490887-2491112	AB-307-70-MM	AB-307-MM-2	OK	70.0453	82.6729	1.18028		0.239126	0.290295	0.7609	0.999027	no
	gene1549	ABBFA_RS07740		NC_011595.1:1678584-1679262	AB-307-70-MM	AB-307-MM-2	OK	56.5006	66.6483	1.1796		0.238301	0.292893	0.7699	0.999027	no
	gene539	ABBFA_RS02700		NC_011595.1:557439-558813	AB-307-70-MM	AB-307-MM-2	OK	116.568	137.418	1.17887		0.237403	0.25116	0.78585	0.999027	no
	gene2724	ABBFA_RS13620		NC_011595.1:2923308-2923683	AB-307-70-MM	AB-307-MM-2	OK	1919.52	2262.26	1.17856		0.237022	0.210541	0.83435	0.999027	no
	gene2898	ABBFA_RS14485		NC_011595.1:3100012-3101938	AB-307-70-MM	AB-307-MM-2	OK	547.492	644.991	1.17808		0.236441	0.205196	0.82485	0.999027	no
	gene3177	ABBFA_RS15880		NC_011595.1:3412404-3412929	AB-307-70-MM	AB-307-MM-2	OK	126.526	149.04	1.17794		0.236261	0.262046	0.7933	0.999027	no
	gene974	ABBFA_RS04865		NC_011595.1:1053817-1056581	AB-307-70-MM	AB-307-MM-2	OK	168.376	198.302	1.17773		0.23602	0.207888	0.833	0.999027	no
	gene1492	ABBFA_RS07455		NC_011595.1:1619604-1620069	AB-307-70-MM	AB-307-MM-2	OK	152.651	179.764	1.17761		0.235869	0.261439	0.7986	0.999027	no
	gene994	ABBFA_RS04965		NC_011595.1:1080664-1081759	AB-307-70-MM	AB-307-MM-2	OK	65.1725	76.6939	1.17678		0.234848	0.266406	0.797	0.999027	no
	gene696	ABBFA_RS03485		NC_011595.1:723151-723325	AB-307-70-MM	AB-307-MM-2	OK	2258.79	2654.64	1.17525		0.232966	0.2631	0.7989	0.999027	no
	gene1131	ABBFA_RS05650		NC_011595.1:1245884-1246670	AB-307-70-MM	AB-307-MM-2	OK	10.8822	12.7784	1.17425		0.231741	0.293306	0.7727	0.999027	no
	gene3310	ABBFA_RS16545		NC_011595.1:3548610-3548964	AB-307-70-MM	AB-307-MM-2	OK	285.746	335.467	1.174		0.231438	0.259639	0.7961	0.999027	no
	gene2984	prfC		NC_011595.1:3194506-3196099	AB-307-70-MM	AB-307-MM-2	OK	80.2027	94.1478	1.17387		0.231276	0.257771	0.7833	0.999027	no
	gene920	ABBFA_RS04595		NC_011595.1:994609-996253	AB-307-70-MM	AB-307-MM-2	OK	83.8925	98.4476	1.1735		0.230814	0.254979	0.7798	0.999027	no
	gene2031	ABBFA_RS10150		NC_011595.1:2189174-2189993	AB-307-70-MM	AB-307-MM-2	OK	5.16966	6.06392	1.17298		0.230179	0.260971	0.78615	0.999027	no
	gene1866	ABBFA_RS09325		NC_011595.1:2017742-2018111	AB-307-70-MM	AB-307-MM-2	OK	495.81	581.453	1.17273		0.229876	0.259264	0.7929	0.999027	no
	gene2618	ABBFA_RS13090		NC_011595.1:2807139-2807991	AB-307-70-MM	AB-307-MM-2	OK	14.7721	17.3104	1.17183		0.228767	0.296311	0.76595	0.999027	no
	gene2592	ABBFA_RS12965		NC_011595.1:2774866-2775031	AB-307-70-MM	AB-307-MM-2	OK	531.602	622.554	1.17109		0.227853	0.295745	0.7704	0.999027	no
	gene588	ABBFA_RS02945		NC_011595.1:608274-608961	AB-307-70-MM	AB-307-MM-2	OK	157.15	184.021	1.17099		0.227736	0.260125	0.7959	0.999027	no
	gene2759	ABBFA_RS13790		NC_011595.1:2954862-2955813	AB-307-70-MM	AB-307-MM-2	OK	403.099	471.883	1.17064		0.227297	0.209529	0.82795	0.999027	no
	gene1746	ABBFA_RS08725		NC_011595.1:1893241-1894651	AB-307-70-MM	AB-307-MM-2	OK	1004.94	1176.2	1.17042		0.227021	0.175226	0.859	0.999027	no
	gene3141	ABBFA_RS15700		NC_011595.1:3363359-3363698	AB-307-70-MM	AB-307-MM-2	OK	76.3336	89.3337	1.17031		0.226885	0.294502	0.7623	0.999027	no
	gene1971	ABBFA_RS09850		NC_011595.1:2123573-2124323	AB-307-70-MM	AB-307-MM-2	OK	389.779	456.045	1.17001		0.226518	0.231573	0.81605	0.999027	no
	gene3354	ABBFA_RS16765		NC_011595.1:3589499-3590420	AB-307-70-MM	AB-307-MM-2	OK	397.737	464.384	1.16757		0.223502	0.220811	0.8095	0.999027	no
	gene950	ABBFA_RS04745		NC_011595.1:1022626-1024458	AB-307-70-MM	AB-307-MM-2	OK	68.2971	79.6296	1.16593		0.221482	0.194277	0.84845	0.999027	no
	gene246	ABBFA_RS01235		NC_011595.1:272281-274086	AB-307-70-MM	AB-307-MM-2	OK	40.3112	46.9798	1.16543		0.220859	0.190731	0.8403	0.999027	no
	gene1975	ABBFA_RS09870		NC_011595.1:2127293-2127971	AB-307-70-MM	AB-307-MM-2	OK	1257.47	1464.97	1.16501		0.220351	0.199004	0.8413	0.999027	no
	gene1579	ABBFA_RS07890		NC_011595.1:1708218-1709385	AB-307-70-MM	AB-307-MM-2	OK	3.38755	3.9455	1.16471		0.219966	0.249391	0.79685	0.999027	no
	gene2554	ABBFA_RS12775		NC_011595.1:2734884-2735148	AB-307-70-MM	AB-307-MM-2	OK	69.2986	80.5668	1.1626		0.217359	0.276477	0.78355	0.999027	no
	gene3181	ABBFA_RS15900		NC_011595.1:3413570-3413900	AB-307-70-MM	AB-307-MM-2	OK	294.728	342.542	1.16223		0.216896	0.241846	0.8131	0.999027	no
	gene1905	ABBFA_RS09520		NC_011595.1:2057336-2059489	AB-307-70-MM	AB-307-MM-2	OK	99.1479	115.18	1.1617		0.216237	0.212432	0.82385	0.999027	no
	gene2035	ABBFA_RS10170		NC_011595.1:2193336-2194755	AB-307-70-MM	AB-307-MM-2	OK	23.6747	27.5004	1.16159		0.216106	0.265271	0.79205	0.999027	no
	gene1438	ABBFA_RS07185		NC_011595.1:1567130-1569289	AB-307-70-MM	AB-307-MM-2	OK	139.496	161.948	1.16095		0.215305	0.15471	0.8662	0.999027	no
	gene1547	ABBFA_RS07730		NC_011595.1:1676295-1677153	AB-307-70-MM	AB-307-MM-2	OK	252.554	293.042	1.16031		0.214514	0.222388	0.8272	0.999027	no
	gene967	ABBFA_RS04830		NC_011595.1:1045386-1046175	AB-307-70-MM	AB-307-MM-2	OK	129.605	150.266	1.15942		0.213394	0.244509	0.80725	0.999027	no
	gene135	ABBFA_RS00680		NC_011595.1:149625-152625	AB-307-70-MM	AB-307-MM-2	OK	25.5146	29.5786	1.15928		0.21323	0.074985	0.679	0.999027	no
	gene3251	ABBFA_RS16250		NC_011595.1:3483188-3485753	AB-307-70-MM	AB-307-MM-2	OK	225.392	261.159	1.15869		0.212491	0.182004	0.85795	0.999027	no
	gene113	ABBFA_RS00570		NC_011595.1:127982-128498	AB-307-70-MM	AB-307-MM-2	OK	140.507	162.783	1.15854		0.212304	0.236346	0.81525	0.999027	no
	gene227	ABBFA_RS01140		NC_011595.1:258254-258899	AB-307-70-MM	AB-307-MM-2	OK	35.0721	40.6165	1.15809		0.211739	0.272846	0.77855	0.999027	no
	gene592	ABBFA_RS02965		NC_011595.1:612520-613234	AB-307-70-MM	AB-307-MM-2	OK	59.4011	68.7437	1.15728		0.210738	0.257358	0.79075	0.999027	no
	gene3004	ABBFA_RS15015		NC_011595.1:3219335-3219593	AB-307-70-MM	AB-307-MM-2	OK	421.437	487.666	1.15715		0.210577	0.241165	0.80285	0.999027	no
	gene182	ABBFA_RS00915		NC_011595.1:206597-207290	AB-307-70-MM	AB-307-MM-2	OK	104.302	120.686	1.15708		0.210486	0.236372	0.81855	0.999027	no
	gene141	ABBFA_RS00710		NC_011595.1:156706-158896	AB-307-70-MM	AB-307-MM-2	OK	5.38408	6.22883	1.1569		0.210261	0.272722	0.7847	0.999027	no
	gene2552	ABBFA_RS12765		NC_011595.1:2733746-2734884	AB-307-70-MM	AB-307-MM-2	OK	29.5894	34.2044	1.15597		0.209103	0.146702	0.8805	0.999027	no
	gene2447	ABBFA_RS12230		NC_011595.1:2637516-2638398	AB-307-70-MM	AB-307-MM-2	OK	402.155	464.612	1.15531		0.208277	0.206856	0.82125	0.999027	no
	gene548	ABBFA_RS02745		NC_011595.1:564246-566118	AB-307-70-MM	AB-307-MM-2	OK	22.8714	26.4153	1.15495		0.207833	0.238572	0.8071	0.999027	no
	gene2931	ABBFA_RS14650		NC_011595.1:3137592-3139684	AB-307-70-MM	AB-307-MM-2	OK	37.6429	43.4288	1.1537		0.206276	0.0979108	0.51465	0.999027	no
	gene530	ABBFA_RS02655		NC_011595.1:548065-549076	AB-307-70-MM	AB-307-MM-2	OK	77.7303	89.6638	1.15352		0.206049	0.233774	0.81995	0.999027	no
	gene3441	ABBFA_RS17200		NC_011595.1:3692156-3693698	AB-307-70-MM	AB-307-MM-2	OK	53.8463	62.1059	1.15339		0.205884	0.235829	0.81375	0.999027	no	Lipid II flippase MurJ
	gene3371	ABBFA_RS16850		NC_011595.1:3606167-3606560	AB-307-70-MM	AB-307-MM-2	OK	93.7591	108.088	1.15283		0.205171	0.254213	0.79975	0.999027	no
	gene574	ABBFA_RS02875		NC_011595.1:591282-592212	AB-307-70-MM	AB-307-MM-2	OK	99.1612	114.245	1.15211		0.204283	0.233786	0.8164	0.999027	no
	gene3117	ABBFA_RS15580		NC_011595.1:3340943-3341699	AB-307-70-MM	AB-307-MM-2	OK	9.52301	10.9708	1.15203		0.204174	0.252958	0.7975	0.999027	no
	gene910	ABBFA_RS04545		NC_011595.1:985733-986657	AB-307-70-MM	AB-307-MM-2	OK	86.2555	99.3256	1.15153		0.20355	0.230165	0.81775	0.999027	no
	gene5	ABBFA_RS00030		NC_011595.1:6869-7427	AB-307-70-MM	AB-307-MM-2	OK	44.9638	51.7677	1.15132		0.203288	0.261935	0.7854	0.999027	no
	gene2482	ABBFA_RS12405		NC_011595.1:2677869-2680307	AB-307-70-MM	AB-307-MM-2	OK	145.7	167.714	1.15109		0.203001	0.151414	0.88285	0.999027	no
	gene217	ABBFA_RS01090		NC_011595.1:246681-248007	AB-307-70-MM	AB-307-MM-2	OK	95.7974	110.238	1.15074		0.202569	0.22672	0.81245	0.999027	no
	gene3241	ABBFA_RS16200		NC_011595.1:3475664-3477245	AB-307-70-MM	AB-307-MM-2	OK	131.522	151.238	1.14991		0.201522	0.156313	0.8656	0.999027	no
	gene2475	ABBFA_RS12370		NC_011595.1:2674196-2674583	AB-307-70-MM	AB-307-MM-2	OK	8.92539	10.2585	1.14936		0.200833	0.197758	0.83945	0.999027	no
	gene478	ABBFA_RS02395		NC_011595.1:497806-498499	AB-307-70-MM	AB-307-MM-2	OK	8.51448	9.78535	1.14926		0.200705	0.23696	0.81245	0.999027	no
	gene3370	ABBFA_RS16845		NC_011595.1:3605248-3606091	AB-307-70-MM	AB-307-MM-2	OK	127.045	145.99	1.14912		0.200532	0.229	0.8187	0.999027	no
	gene2993	ABBFA_RS14960		NC_011595.1:3206134-3208759	AB-307-70-MM	AB-307-MM-2	OK	271.084	311.436	1.14885		0.200196	0.18043	0.853	0.999027	no
	gene2449	fadH		NC_011595.1:2639016-2641047	AB-307-70-MM	AB-307-MM-2	OK	29.9352	34.3697	1.14814		0.199294	0.224284	0.82585	0.999027	no
	gene450	ABBFA_RS02255		NC_011595.1:473305-473656	AB-307-70-MM	AB-307-MM-2	OK	1660.92	1906.85	1.14807		0.199216	0.196479	0.82825	0.999027	no
	gene3270	ABBFA_RS16345		NC_011595.1:3504043-3505345	AB-307-70-MM	AB-307-MM-2	OK	437.837	502.66	1.14805		0.199189	0.18123	0.86235	0.999027	no
	gene1289	ABBFA_RS06440		NC_011595.1:1395213-1397592	AB-307-70-MM	AB-307-MM-2	OK	940.253	1079.27	1.14785		0.19894	0.14498	0.8905	0.999027	no
	gene2846	ABBFA_RS14225		NC_011595.1:3046050-3047334	AB-307-70-MM	AB-307-MM-2	OK	431.071	494.312	1.14671		0.197494	0.178554	0.86465	0.999027	no
	gene2888	ABBFA_RS14435		NC_011595.1:3091795-3092617	AB-307-70-MM	AB-307-MM-2	OK	218.204	250.091	1.14613		0.196773	0.206893	0.82595	0.999027	no
	gene1186	ABBFA_RS05925		NC_011595.1:1299645-1300656	AB-307-70-MM	AB-307-MM-2	OK	50.7517	58.1645	1.14606		0.196682	0.227266	0.8172	0.999027	no
	gene2783	ABBFA_RS13910		NC_011595.1:2974151-2974887	AB-307-70-MM	AB-307-MM-2	OK	37.4383	42.8861	1.14551		0.195995	0.242903	0.80675	0.999027	no
	gene2008	ABBFA_RS10035		NC_011595.1:2163558-2165565	AB-307-70-MM	AB-307-MM-2	OK	35.7474	40.8837	1.14368		0.193688	0.218991	0.8245	0.999027	no
	gene1499	ABBFA_RS07490		NC_011595.1:1628489-1628735	AB-307-70-MM	AB-307-MM-2	OK	1790.27	2047.45	1.14365		0.193653	0.197052	0.84475	0.999027	no
	gene2736	ABBFA_RS13680		NC_011595.1:2935874-2936849	AB-307-70-MM	AB-307-MM-2	OK	26.2145	29.9769	1.14352		0.19349	0.239985	0.80845	0.999027	no
	gene742	rplU		NC_011595.1:774017-774329	AB-307-70-MM	AB-307-MM-2	OK	1505.83	1716.55	1.13994		0.188957	0.193776	0.8434	0.999027	no
	gene2040	ABBFA_RS10195		NC_011595.1:2198031-2200598	AB-307-70-MM	AB-307-MM-2	OK	13.3042	15.1573	1.13929		0.188135	0.111048	0.9109	0.999027	no
	gene3232	tuf		NC_011595.1:3468471-3469662	AB-307-70-MM	AB-307-MM-2	OK	1265.54	1441.67	1.13917		0.187992	0.14498	0.8793	0.999027	no
	gene694	ABBFA_RS03475		NC_011595.1:719560-721444	AB-307-70-MM	AB-307-MM-2	OK	33.3311	37.94	1.13828		0.186853	0.0738761	0.44775	0.999027	no
	gene115	ABBFA_RS00580		NC_011595.1:131980-133729	AB-307-70-MM	AB-307-MM-2	OK	75.4927	85.9204	1.13813		0.186664	0.207384	0.82625	0.999027	no
	gene2189	ABBFA_RS10940		NC_011595.1:2358748-2359036	AB-307-70-MM	AB-307-MM-2	OK	145.181	165.15	1.13755		0.185931	0.239318	0.80455	0.999027	no
	gene191	ABBFA_RS00960		NC_011595.1:218672-219347	AB-307-70-MM	AB-307-MM-2	OK	85.9029	97.7087	1.13743		0.185781	0.21328	0.8273	0.999027	no
	gene52	ABBFA_RS00265		NC_011595.1:59085-59544	AB-307-70-MM	AB-307-MM-2	OK	49.1225	55.8629	1.13722		0.185507	0.240187	0.81225	0.999027	no
	gene487	ABBFA_RS02440		NC_011595.1:505513-506185	AB-307-70-MM	AB-307-MM-2	OK	103.241	117.377	1.13692		0.185132	0.207426	0.84115	0.999027	no
	gene1634	ABBFA_RS08165		NC_011595.1:1767295-1767811	AB-307-70-MM	AB-307-MM-2	OK	13.3514	15.1779	1.1368		0.184983	0.217675	0.8202	0.999027	no
	gene1469	ABBFA_RS07340		NC_011595.1:1596778-1597849	AB-307-70-MM	AB-307-MM-2	OK	180.19	204.342	1.13404		0.181473	0.186141	0.8551	0.999027	no
	gene1405	ABBFA_RS07020		NC_011595.1:1525362-1526622	AB-307-70-MM	AB-307-MM-2	OK	139.167	157.576	1.13228		0.179223	0.183417	0.86175	0.999027	no
	gene520	ABBFA_RS02605		NC_011595.1:539055-539484	AB-307-70-MM	AB-307-MM-2	OK	1368.35	1548.92	1.13196		0.17883	0.155345	0.8806	0.999027	no
	gene565	ABBFA_RS02830		NC_011595.1:581271-584022	AB-307-70-MM	AB-307-MM-2	OK	228.466	258.602	1.13191		0.178757	0.163477	0.87105	0.999027	no
	gene2870	ABBFA_RS14345		NC_011595.1:3075230-3076460	AB-307-70-MM	AB-307-MM-2	OK	19.3439	21.8938	1.13182		0.178641	0.220769	0.82075	0.999027	no
	gene98	ABBFA_RS00495		NC_011595.1:111829-112273	AB-307-70-MM	AB-307-MM-2	OK	45.3254	51.2461	1.13063		0.177122	0.230032	0.81015	0.999027	no
	gene581	ABBFA_RS02910		NC_011595.1:600409-600856	AB-307-70-MM	AB-307-MM-2	OK	64.5313	72.9608	1.13063		0.177122	0.228068	0.81175	0.999027	no
	gene1929	ABBFA_RS09640		NC_011595.1:2081682-2082057	AB-307-70-MM	AB-307-MM-2	OK	263.607	298.018	1.13054		0.177015	0.198293	0.84535	0.999027	no
	gene2999	ABBFA_RS14990		NC_011595.1:3215233-3216037	AB-307-70-MM	AB-307-MM-2	OK	533.898	603.377	1.13014		0.176495	0.162047	0.86525	0.999027	no
	gene2804	ABBFA_RS14015		NC_011595.1:3002163-3002757	AB-307-70-MM	AB-307-MM-2	OK	222.998	252.006	1.13008		0.176425	0.200241	0.84025	0.999027	no
	gene2111	ABBFA_RS10550		NC_011595.1:2274795-2275557	AB-307-70-MM	AB-307-MM-2	OK	9.80565	11.081	1.13006		0.176407	0.219222	0.82045	0.999027	no
	gene978	ABBFA_RS04885		NC_011595.1:1057793-1059257	AB-307-70-MM	AB-307-MM-2	OK	120.229	135.858	1.12999		0.176308	0.180056	0.8598	0.999027	no
	gene547	ABBFA_RS02740		NC_011595.1:563880-564195	AB-307-70-MM	AB-307-MM-2	OK	1772.67	2003.05	1.12996		0.176275	0.17674	0.853	0.999027	no
	gene490	ABBFA_RS02455		NC_011595.1:507875-508964	AB-307-70-MM	AB-307-MM-2	OK	619.945	700.463	1.12988		0.176169	0.161669	0.8735	0.999027	no
	gene452	rpmD		NC_011595.1:474162-474339	AB-307-70-MM	AB-307-MM-2	OK	1462.42	1650.55	1.12864		0.174593	0.199907	0.8374	0.999027	no
	gene2670	ABBFA_RS13350		NC_011595.1:2862553-2863498	AB-307-70-MM	AB-307-MM-2	OK	12.4485	14.0462	1.12834		0.174205	0.225161	0.81975	0.999027	no
	gene489	ABBFA_RS02450		NC_011595.1:507389-507866	AB-307-70-MM	AB-307-MM-2	OK	204.703	230.907	1.12801		0.173777	0.197046	0.8432	0.999027	no
	gene1700	ABBFA_RS08495		NC_011595.1:1843161-1843452	AB-307-70-MM	AB-307-MM-2	OK	140.328	158.242	1.12766		0.173335	0.223033	0.82105	0.999027	no
	gene3254	ABBFA_RS16265		NC_011595.1:3487175-3488522	AB-307-70-MM	AB-307-MM-2	OK	76.2815	85.9923	1.1273		0.172874	0.197093	0.8418	0.999027	no
	gene3262	ABBFA_RS16305		NC_011595.1:3495676-3496609	AB-307-70-MM	AB-307-MM-2	OK	43.8031	49.3342	1.12627		0.171554	0.209118	0.8277	0.999027	no
	gene1778	ABBFA_RS08885		NC_011595.1:1928950-1929970	AB-307-70-MM	AB-307-MM-2	OK	48.6362	54.7709	1.12613		0.17138	0.196812	0.8385	0.999027	no
	gene2489	ABBFA_RS12440		NC_011595.1:2685745-2685955	AB-307-70-MM	AB-307-MM-2	OK	412.942	464.86	1.12573		0.170859	0.206006	0.83755	0.999027	no
	gene1976	ABBFA_RS09875		NC_011595.1:2127973-2128816	AB-307-70-MM	AB-307-MM-2	OK	1326.99	1493.23	1.12528		0.170283	0.148857	0.87635	0.999027	no
	gene2176	ABBFA_RS10875		NC_011595.1:2344339-2345911	AB-307-70-MM	AB-307-MM-2	OK	15.1505	17.0173	1.12322		0.167643	0.208011	0.82805	0.999027	no
	gene3446	rph		NC_011595.1:3698432-3699149	AB-307-70-MM	AB-307-MM-2	OK	145.466	163.359	1.123		0.167368	0.191618	0.8454	0.999027	no
	gene1996	ABBFA_RS09975		NC_011595.1:2148089-2149259	AB-307-70-MM	AB-307-MM-2	OK	93.6697	105.16	1.12267		0.166927	0.189802	0.84705	0.999027	no
	gene82	ABBFA_RS00415		NC_011595.1:92069-92870	AB-307-70-MM	AB-307-MM-2	OK	52.7884	59.2527	1.12246		0.166661	0.20323	0.83225	0.999027	no	peptidoglycan biosynthesis I (meso-diaminopimelate containing)
	gene3271	ABBFA_RS16350		NC_011595.1:3505400-3506540	AB-307-70-MM	AB-307-MM-2	OK	469.191	526.394	1.12192		0.165968	0.148978	0.88875	0.999027	no
	gene3097	ABBFA_RS15480		NC_011595.1:3317333-3318752	AB-307-70-MM	AB-307-MM-2	OK	84.217	94.4671	1.12171		0.165701	0.186639	0.84935	0.999027	no
	gene2628	ABBFA_RS13140		NC_011595.1:2817354-2818653	AB-307-70-MM	AB-307-MM-2	OK	82.8844	92.9027	1.12087		0.164619	0.187211	0.84795	0.999027	no
	gene1503	ABBFA_RS07510		NC_011595.1:1632106-1633009	AB-307-70-MM	AB-307-MM-2	OK	107.951	120.963	1.12054		0.164188	0.187877	0.85005	0.999027	no
	gene2340	ABBFA_RS11695		NC_011595.1:2509486-2510680	AB-307-70-MM	AB-307-MM-2	OK	11.6576	13.0607	1.12036		0.163967	0.212883	0.8287	0.999027	no
	gene2558	ABBFA_RS12795		NC_011595.1:2737834-2740264	AB-307-70-MM	AB-307-MM-2	OK	626.211	701.514	1.12025		0.163823	0.116665	0.91195	0.999027	no
	gene1512	ABBFA_RS07555		NC_011595.1:1638172-1639279	AB-307-70-MM	AB-307-MM-2	OK	193.046	216.217	1.12003		0.163528	0.17019	0.8665	0.999027	no
	gene676	ABBFA_RS03385		NC_011595.1:700779-702903	AB-307-70-MM	AB-307-MM-2	OK	73.0378	81.7659	1.1195		0.162856	0.171659	0.85605	0.999027	no
	gene553	ABBFA_RS02770		NC_011595.1:568480-569392	AB-307-70-MM	AB-307-MM-2	OK	100.62	112.6	1.11906		0.16229	0.184893	0.8525	0.999027	no
	gene2037	ABBFA_RS10180		NC_011595.1:2195825-2196587	AB-307-70-MM	AB-307-MM-2	OK	42.994	48.0917	1.11857		0.161652	0.197941	0.8423	0.999027	no
	gene932	ABBFA_RS04655		NC_011595.1:1006044-1006803	AB-307-70-MM	AB-307-MM-2	OK	245.985	274.875	1.11745		0.160207	0.162648	0.87305	0.999027	no
	gene3193	ABBFA_RS15960		NC_011595.1:3424845-3425840	AB-307-70-MM	AB-307-MM-2	OK	319.821	357.348	1.11734		0.160066	0.087919	0.9277	0.999027	no
	gene3348	ABBFA_RS16735		NC_011595.1:3585106-3585505	AB-307-70-MM	AB-307-MM-2	OK	376.138	420.019	1.11666		0.159195	0.181834	0.85515	0.999027	no
	gene650	ABBFA_RS03255		NC_011595.1:673594-675310	AB-307-70-MM	AB-307-MM-2	OK	216.645	241.645	1.1154		0.157557	0.144913	0.88145	0.999027	no
	gene816	ABBFA_RS04075		NC_011595.1:884113-885076	AB-307-70-MM	AB-307-MM-2	OK	613.33	684.037	1.11528		0.157411	0.14243	0.89085	0.999027	no
	gene1313	ABBFA_RS06560		NC_011595.1:1422137-1422912	AB-307-70-MM	AB-307-MM-2	OK	105.889	117.862	1.11307		0.154543	0.168975	0.86025	0.999027	no
	gene2450	ABBFA_RS12245		NC_011595.1:2641327-2642671	AB-307-70-MM	AB-307-MM-2	OK	286.299	318.606	1.11284		0.15425	0.142214	0.8817	0.999027	no
	gene195	ABBFA_RS00980		NC_011595.1:222876-223200	AB-307-70-MM	AB-307-MM-2	OK	20.4363	22.7316	1.11231		0.153562	0.172184	0.86165	0.999027	no
	gene840	ABBFA_RS04195		NC_011595.1:911440-912232	AB-307-70-MM	AB-307-MM-2	OK	85.1564	94.7016	1.11209		0.153274	0.171885	0.86695	0.999027	no
	gene2135	ABBFA_RS10670		NC_011595.1:2302060-2303230	AB-307-70-MM	AB-307-MM-2	OK	2.47684	2.75356	1.11172		0.152794	0.156358	0.878	0.999027	no
	gene528	ABBFA_RS02645		NC_011595.1:545523-546333	AB-307-70-MM	AB-307-MM-2	OK	102.024	113.352	1.11103		0.151901	0.172578	0.86465	0.999027	no
	gene3417	ABBFA_RS17080		NC_011595.1:3662482-3664189	AB-307-70-MM	AB-307-MM-2	OK	24.7183	27.4617	1.11099		0.151839	0.182785	0.84575	0.999027	no
	gene596	ABBFA_RS02985		NC_011595.1:616212-618085	AB-307-70-MM	AB-307-MM-2	OK	293.348	325.809	1.11066		0.151417	0.116094	0.901	0.999027	no
	gene1280	rplI		NC_011595.1:1387924-1388371	AB-307-70-MM	AB-307-MM-2	OK	1171.79	1300.5	1.10984		0.15035	0.137992	0.88275	0.999027	no
	gene2483	ABBFA_RS12410		NC_011595.1:2680338-2681660	AB-307-70-MM	AB-307-MM-2	OK	140.568	155.803	1.10838		0.14846	0.152451	0.88265	0.999027	no
	gene3418	lldD		NC_011595.1:3664480-3666381	AB-307-70-MM	AB-307-MM-2	OK	34.8449	38.5894	1.10746		0.147256	0.124032	0.9018	0.999027	no
	gene4	ABBFA_RS00025		NC_011595.1:6393-6786	AB-307-70-MM	AB-307-MM-2	OK	502.626	556.299	1.10679		0.146375	0.163608	0.86495	0.999027	no
	gene3069	ABBFA_RS15340		NC_011595.1:3288627-3288987	AB-307-70-MM	AB-307-MM-2	OK	58.3911	64.6164	1.10661		0.146154	0.189702	0.8454	0.999027	no
	gene2424	ABBFA_RS12115		NC_011595.1:2607826-2609290	AB-307-70-MM	AB-307-MM-2	OK	108.887	120.459	1.10628		0.145706	0.153367	0.8742	0.999027	no
	gene605	ABBFA_RS03030		NC_011595.1:625997-627349	AB-307-70-MM	AB-307-MM-2	OK	55.7045	61.6242	1.10627		0.145701	0.0765052	0.946	0.999027	no
	gene2419	ABBFA_RS12090		NC_011595.1:2603312-2604383	AB-307-70-MM	AB-307-MM-2	OK	28.9501	32.0194	1.10602		0.145379	0.178055	0.8565	0.999027	no
	gene2103	ABBFA_RS10510		NC_011595.1:2266756-2267191	AB-307-70-MM	AB-307-MM-2	OK	19.7013	21.7851	1.10577		0.145053	0.178206	0.8508	0.999027	no
	gene912	cysW		NC_011595.1:987801-989516	AB-307-70-MM	AB-307-MM-2	OK	11.2816	12.4746	1.10575		0.145022	0.151492	0.8708	0.999027	no
	gene922	ABBFA_RS04605		NC_011595.1:997979-998429	AB-307-70-MM	AB-307-MM-2	OK	62.3136	68.9013	1.10572		0.144984	0.186982	0.842	0.999027	no
	gene3319	ABBFA_RS16590		NC_011595.1:3557652-3558195	AB-307-70-MM	AB-307-MM-2	OK	20.6953	22.8781	1.10547		0.144665	0.184882	0.85185	0.999027	no
	gene1570	ABBFA_RS07845		NC_011595.1:1698456-1699377	AB-307-70-MM	AB-307-MM-2	OK	10.7496	11.8759	1.10478		0.143751	0.184166	0.85595	0.999027	no
	gene2805	ABBFA_RS14020		NC_011595.1:3003113-3003680	AB-307-70-MM	AB-307-MM-2	OK	63.4593	70.1026	1.10469		0.143636	0.175812	0.8619	0.999027	no
	gene952	ABBFA_RS04755		NC_011595.1:1025610-1026657	AB-307-70-MM	AB-307-MM-2	OK	246.82	272.593	1.10442		0.143285	0.14785	0.8825	0.999027	no
	gene2714	ABBFA_RS13570		NC_011595.1:2910335-2913368	AB-307-70-MM	AB-307-MM-2	OK	280.349	309.564	1.10421		0.143011	0.126561	0.89225	0.999027	no	DNA translocase FtsK
	gene143	ABBFA_RS00720		NC_011595.1:159498-160443	AB-307-70-MM	AB-307-MM-2	OK	116.09	128.108	1.10352		0.142121	0.161876	0.8685	0.999027	no
	gene31	ABBFA_RS00160		NC_011595.1:39754-40378	AB-307-70-MM	AB-307-MM-2	OK	46.9125	51.7495	1.10311		0.141571	0.174704	0.8581	0.999027	no
	gene2438	ABBFA_RS12185		NC_011595.1:2626102-2626497	AB-307-70-MM	AB-307-MM-2	OK	109.778	121.092	1.10306		0.141515	0.101146	0.9199	0.999027	no
	gene1889	ABBFA_RS09440		NC_011595.1:2045748-2046435	AB-307-70-MM	AB-307-MM-2	OK	244.12	268.798	1.10109		0.138934	0.153446	0.8676	0.999027	no
	gene564	ABBFA_RS02825		NC_011595.1:579934-581203	AB-307-70-MM	AB-307-MM-2	OK	326.539	359.215	1.10007		0.137594	0.119489	0.9065	0.999027	no
	gene2062	ABBFA_RS10305		NC_011595.1:2219444-2220380	AB-307-70-MM	AB-307-MM-2	OK	17.278	19.0057	1.09999		0.137491	0.178324	0.858	0.999027	no
	gene1845	ABBFA_RS09220		NC_011595.1:1998713-1998986	AB-307-70-MM	AB-307-MM-2	OK	9911.78	10900.7	1.09977		0.137208	0.118095	0.89625	0.999027	no
	gene675	ABBFA_RS03380		NC_011595.1:700103-700679	AB-307-70-MM	AB-307-MM-2	OK	460.813	506.664	1.0995		0.136849	0.142603	0.8873	0.999027	no
	gene12	ABBFA_RS00065		NC_011595.1:14970-16098	AB-307-70-MM	AB-307-MM-2	OK	174.305	191.626	1.09937		0.136679	0.140225	0.891	0.999027	no	anmK anhydro-N-acetylmuramic acid kinase
	gene2243	ABBFA_RS11210		NC_011595.1:2417581-2418100	AB-307-70-MM	AB-307-MM-2	OK	59.8984	65.8324	1.09907		0.13628	0.168309	0.8653	0.999027	no
	gene1424	ABBFA_RS07115		NC_011595.1:1549936-1550356	AB-307-70-MM	AB-307-MM-2	OK	552.671	606.982	1.09827		0.135232	0.141747	0.8826	0.999027	no
	gene2770	ABBFA_RS13845		NC_011595.1:2963431-2965149	AB-307-70-MM	AB-307-MM-2	OK	1221.81	1341.58	1.09803		0.13491	0.0766339	0.9311	0.999027	no
	gene2401	ABBFA_RS12000		NC_011595.1:2581494-2582175	AB-307-70-MM	AB-307-MM-2	OK	69.2413	76.0151	1.09783		0.134653	0.162768	0.86375	0.999027	no
	gene2092	ABBFA_RS10455		NC_011595.1:2249612-2251307	AB-307-70-MM	AB-307-MM-2	OK	1765.88	1938.05	1.0975		0.134221	0.0979966	0.92665	0.999027	no
	gene462	ABBFA_RS02315		NC_011595.1:480935-482108	AB-307-70-MM	AB-307-MM-2	OK	17.5112	19.2172	1.09742		0.134122	0.173045	0.8561	0.999027	no
	gene3147	ABBFA_RS15730		NC_011595.1:3370723-3371599	AB-307-70-MM	AB-307-MM-2	OK	143.421	157.365	1.09722		0.133862	0.151376	0.8783	0.999027	no
	gene3363	ABBFA_RS16810		NC_011595.1:3598678-3599467	AB-307-70-MM	AB-307-MM-2	OK	35.7407	39.209	1.09704		0.133617	0.165369	0.86965	0.999027	no
	gene2948	ABBFA_RS14735		NC_011595.1:3154613-3156536	AB-307-70-MM	AB-307-MM-2	OK	422.132	462.907	1.09659		0.133029	0.118798	0.9028	0.999027	no
	gene1986	ychF		NC_011595.1:2138841-2139933	AB-307-70-MM	AB-307-MM-2	OK	98.3165	107.806	1.09652		0.132937	0.151551	0.8772	0.999027	no
	gene3224	rpoB		NC_011595.1:3460408-3464497	AB-307-70-MM	AB-307-MM-2	OK	681.076	746.673	1.09631		0.13266	0.0967496	0.92795	0.999027	no
	gene1659	ABBFA_RS08290		NC_011595.1:1791547-1793796	AB-307-70-MM	AB-307-MM-2	OK	9.72126	10.6446	1.09498		0.130908	0.119423	0.90355	0.999027	no
	gene391	ABBFA_RS01960		NC_011595.1:418819-419104	AB-307-70-MM	AB-307-MM-2	OK	461.356	504.968	1.09453		0.13031	0.146092	0.8854	0.999027	no
	gene44	ABBFA_RS00225		NC_011595.1:53604-54633	AB-307-70-MM	AB-307-MM-2	OK	163.76	178.925	1.09261		0.127771	0.134188	0.88975	0.999027	no
	gene2394	ABBFA_RS11965		NC_011595.1:2572688-2573543	AB-307-70-MM	AB-307-MM-2	OK	19.2845	21.0644	1.0923		0.127362	0.165181	0.87025	0.999027	no
	gene3227	ABBFA_RS16130		NC_011595.1:3466042-3466738	AB-307-70-MM	AB-307-MM-2	OK	1438.98	1570.93	1.0917		0.126578	0.112705	0.90585	0.999027	no
	gene446	ABBFA_RS02235		NC_011595.1:471485-472022	AB-307-70-MM	AB-307-MM-2	OK	1670.96	1823.7	1.09141		0.126188	0.114953	0.9111	0.999027	no
	gene449	ABBFA_RS02250		NC_011595.1:472757-473291	AB-307-70-MM	AB-307-MM-2	OK	1680.63	1834.05	1.09129		0.126028	0.114839	0.9105	0.999027	no
	gene3135	ABBFA_RS15670		NC_011595.1:3357399-3358011	AB-307-70-MM	AB-307-MM-2	OK	179.06	195.402	1.09127		0.126002	0.144134	0.8889	0.999027	no
	gene157	ABBFA_RS00790		NC_011595.1:176327-178484	AB-307-70-MM	AB-307-MM-2	OK	33.0657	36.0811	1.09119		0.125907	0.142524	0.8877	0.999027	no
	gene1627	ABBFA_RS08130		NC_011595.1:1758723-1759650	AB-307-70-MM	AB-307-MM-2	OK	44.1447	48.1663	1.0911		0.125785	0.153592	0.8748	0.999027	no
	gene1290	ABBFA_RS06445		NC_011595.1:1397747-1398584	AB-307-70-MM	AB-307-MM-2	OK	142.594	155.368	1.08958		0.123782	0.140677	0.88665	0.999027	no
	gene975	ABBFA_RS04870		NC_011595.1:1053817-1056581	AB-307-70-MM	AB-307-MM-2	OK	121.673	132.504	1.08902		0.12303	0.0463769	0.6135	0.999027	no
	gene60	ABBFA_RS00305		NC_011595.1:66327-66972	AB-307-70-MM	AB-307-MM-2	OK	100.54	109.416	1.08828		0.122049	0.135679	0.88945	0.999027	no
	gene3333	ABBFA_RS16660		NC_011595.1:3572089-3572659	AB-307-70-MM	AB-307-MM-2	OK	65.2085	70.889	1.08711		0.120501	0.147544	0.8817	0.999027	no
	gene437	ABBFA_RS02190		NC_011595.1:467605-468430	AB-307-70-MM	AB-307-MM-2	OK	1248.01	1356.07	1.08659		0.119804	0.105887	0.91265	0.999027	no
	gene458	ABBFA_RS02295		NC_011595.1:477167-477794	AB-307-70-MM	AB-307-MM-2	OK	2470.97	2684.77	1.08652		0.119722	0.102825	0.91135	0.999027	no
	gene121	ABBFA_RS00610		NC_011595.1:137860-138442	AB-307-70-MM	AB-307-MM-2	OK	91.8271	99.7278	1.08604		0.119076	0.143406	0.87555	0.999027	no
	gene2420	ABBFA_RS12095		NC_011595.1:2604512-2605973	AB-307-70-MM	AB-307-MM-2	OK	89.5488	97.1799	1.08522		0.117984	0.131805	0.8908	0.999027	no
	gene216	ABBFA_RS01085		NC_011595.1:244636-246679	AB-307-70-MM	AB-307-MM-2	OK	141.831	153.812	1.08447		0.116994	0.117891	0.9001	0.999027	no
	gene3225	rplL		NC_011595.1:3464802-3465174	AB-307-70-MM	AB-307-MM-2	OK	2560.24	2776.26	1.08437		0.116862	0.107148	0.9175	0.999027	no
	gene3129	ABBFA_RS15640		NC_011595.1:3351489-3353317	AB-307-70-MM	AB-307-MM-2	OK	11.5062	12.4729	1.08402		0.116382	0.0679813	0.94065	0.999027	no
	gene43	ABBFA_RS00220		NC_011595.1:52177-53602	AB-307-70-MM	AB-307-MM-2	OK	22.8432	24.7573	1.08379		0.116092	0.14299	0.88845	0.999027	no
	gene1217	ABBFA_RS06080		NC_011595.1:1326277-1327189	AB-307-70-MM	AB-307-MM-2	OK	18.1298	19.6211	1.08226		0.114044	0.14785	0.8806	0.999027	no
	gene2502	ABBFA_RS12505		NC_011595.1:2696896-2698262	AB-307-70-MM	AB-307-MM-2	OK	158.058	171.031	1.08208		0.113802	0.0672364	0.9445	0.999027	no
	gene2568	ABBFA_RS12845		NC_011595.1:2749535-2752105	AB-307-70-MM	AB-307-MM-2	OK	30.0057	32.4663	1.082		0.113704	0.111496	0.9023	0.999027	no	penicillin binding protein 2
	gene2796	ABBFA_RS13975		NC_011595.1:2991294-2992104	AB-307-70-MM	AB-307-MM-2	OK	80.7109	87.3201	1.08189		0.11355	0.126882	0.9001	0.999027	no
	gene2050	ABBFA_RS10245		NC_011595.1:2207649-2208339	AB-307-70-MM	AB-307-MM-2	OK	5.13746	5.55183	1.08066		0.111909	0.11427	0.91505	0.999027	no
	gene2950	ABBFA_RS14745		NC_011595.1:3158637-3159174	AB-307-70-MM	AB-307-MM-2	OK	158.567	171.352	1.08063		0.111867	0.125892	0.89965	0.999027	no
	gene2477	ABBFA_RS12380		NC_011595.1:2675582-2676185	AB-307-70-MM	AB-307-MM-2	OK	34.7955	37.5901	1.08031		0.111452	0.144319	0.8827	0.999027	no
	gene1206	ABBFA_RS06025		NC_011595.1:1315894-1316688	AB-307-70-MM	AB-307-MM-2	OK	39.978	43.175	1.07997		0.110991	0.0925942	0.92565	0.999027	no	blue light sensor protein
	gene2737	ABBFA_RS13685		NC_011595.1:2936860-2938507	AB-307-70-MM	AB-307-MM-2	OK	37.4996	40.4705	1.07922		0.109997	0.123238	0.9046	0.999027	no
	gene342	ispH		NC_011595.1:368828-369779	AB-307-70-MM	AB-307-MM-2	OK	181.581	195.806	1.07834		0.108813	0.113977	0.90635	0.999027	no
	gene3485	ABBFA_RS17420		NC_011595.1:3736876-3737794	AB-307-70-MM	AB-307-MM-2	OK	15.2887	16.4826	1.07809		0.108478	0.140778	0.8862	0.999027	no
	gene1346	ABBFA_RS06725		NC_011595.1:1461805-1462525	AB-307-70-MM	AB-307-MM-2	OK	35.6659	38.4099	1.07694		0.106933	0.137289	0.8847	0.999027	no
	gene119	ABBFA_RS00600		NC_011595.1:135513-136239	AB-307-70-MM	AB-307-MM-2	OK	18.8478	20.2953	1.0768		0.10675	0.138137	0.89155	0.999027	no
	gene101	ABBFA_RS00510		NC_011595.1:113806-115503	AB-307-70-MM	AB-307-MM-2	OK	120.146	129.251	1.07578		0.105385	0.0776309	0.94225	0.999027	no
	gene940	ABBFA_RS04695		NC_011595.1:1012092-1012884	AB-307-70-MM	AB-307-MM-2	OK	149.114	160.297	1.075		0.104333	0.118883	0.905	0.999027	no
	gene2825	upp		NC_011595.1:3021858-3022494	AB-307-70-MM	AB-307-MM-2	OK	191.045	205.321	1.07473		0.103968	0.118572	0.90365	0.999027	no
	gene1185	rpsU		NC_011595.1:1299284-1299500	AB-307-70-MM	AB-307-MM-2	OK	1928.36	2072.13	1.07456		0.103746	0.116021	0.90435	0.999027	no
	gene590	ABBFA_RS02955		NC_011595.1:610580-611753	AB-307-70-MM	AB-307-MM-2	OK	623.668	670.118	1.07448		0.103638	0.0943897	0.9274	0.999027	no
	gene529	ABBFA_RS02650		NC_011595.1:546333-547959	AB-307-70-MM	AB-307-MM-2	OK	43.159	46.3665	1.07432		0.103419	0.116328	0.9095	0.999027	no
	gene2507	ABBFA_RS12530		NC_011595.1:2704625-2705141	AB-307-70-MM	AB-307-MM-2	OK	9.53668	10.2451	1.07428		0.103369	0.115904	0.90735	0.999027	no
	gene567	ABBFA_RS02840		NC_011595.1:585040-585931	AB-307-70-MM	AB-307-MM-2	OK	58.433	62.7629	1.0741		0.103127	0.117933	0.9066	0.999027	no
	gene1690	ABBFA_RS08445		NC_011595.1:1827999-1828743	AB-307-70-MM	AB-307-MM-2	OK	26.8212	28.8012	1.07382		0.102756	0.133074	0.8924	0.999027	no
	gene695	ABBFA_RS03480		NC_011595.1:721557-723012	AB-307-70-MM	AB-307-MM-2	OK	126.686	135.994	1.07347		0.102284	0.104378	0.91685	0.999027	no
	gene2055	ABBFA_RS10270		NC_011595.1:2211477-2212398	AB-307-70-MM	AB-307-MM-2	OK	25.3811	27.2448	1.07343		0.102224	0.131484	0.8898	0.999027	no
	gene699	ABBFA_RS03500		NC_011595.1:725829-726447	AB-307-70-MM	AB-307-MM-2	OK	256.429	275.109	1.07285		0.101444	0.113462	0.9043	0.999027	no
	gene2907	hisG		NC_011595.1:3112413-3114353	AB-307-70-MM	AB-307-MM-2	OK	169.736	182.034	1.07245		0.100914	0.0468367	0.1202	0.89217	no
	gene2099	ABBFA_RS10490		NC_011595.1:2258944-2259886	AB-307-70-MM	AB-307-MM-2	OK	101.132	108.39	1.07177		0.0999943	0.114562	0.91135	0.999027	no
	gene1871	ABBFA_RS09350		NC_011595.1:2022775-2024789	AB-307-70-MM	AB-307-MM-2	OK	179.414	192.199	1.07126		0.0993054	0.0910473	0.9234	0.999027	no
	gene3010	ABBFA_RS15045		NC_011595.1:3224389-3226794	AB-307-70-MM	AB-307-MM-2	OK	224.87	240.854	1.07108		0.0990658	0.0711275	0.9367	0.999027	no
	gene2640	ABBFA_RS13200		NC_011595.1:2829696-2831521	AB-307-70-MM	AB-307-MM-2	OK	13.7716	14.749	1.07097		0.0989227	0.104553	0.90985	0.999027	no
	gene2180	ABBFA_RS10895		NC_011595.1:2349955-2351448	AB-307-70-MM	AB-307-MM-2	OK	10.105	10.7961	1.06839		0.0954301	0.120366	0.9008	0.999027	no
	gene2047	ABBFA_RS10230		NC_011595.1:2204764-2205358	AB-307-70-MM	AB-307-MM-2	OK	33.9459	36.222	1.06705		0.0936293	0.121431	0.90255	0.999027	no
	gene2669	ABBFA_RS13345		NC_011595.1:2861475-2862366	AB-307-70-MM	AB-307-MM-2	OK	29.8382	31.8363	1.06696		0.0935124	0.115452	0.90635	0.999027	no
	gene988	ABBFA_RS04935		NC_011595.1:1073047-1073752	AB-307-70-MM	AB-307-MM-2	OK	44.1379	47.0918	1.06692		0.0934589	0.112709	0.9123	0.999027	no
	gene3334	ABBFA_RS16665		NC_011595.1:3573050-3573959	AB-307-70-MM	AB-307-MM-2	OK	32.4605	34.6096	1.06621		0.0924863	0.111432	0.91255	0.999027	no
	gene220	ABBFA_RS01105		NC_011595.1:249483-250263	AB-307-70-MM	AB-307-MM-2	OK	333.275	355.299	1.06608		0.0923191	0.096252	0.9261	0.999027	no
	gene2570	ABBFA_RS12855		NC_011595.1:2752147-2752717	AB-307-70-MM	AB-307-MM-2	OK	83.4448	88.9394	1.06585		0.092001	0.112127	0.9061	0.999027	no
	gene519	ABBFA_RS02600		NC_011595.1:538656-539043	AB-307-70-MM	AB-307-MM-2	OK	1036.34	1103.69	1.06499		0.0908474	0.0932127	0.9261	0.999027	no
	gene2607	ABBFA_RS13040		NC_011595.1:2792099-2792738	AB-307-70-MM	AB-307-MM-2	OK	237.2	252.418	1.06416		0.0897099	0.100715	0.9133	0.999027	no
	gene593	ABBFA_RS02970		NC_011595.1:613306-613885	AB-307-70-MM	AB-307-MM-2	OK	47.0514	50.0696	1.06415		0.089698	0.115232	0.9044	0.999027	no
	gene2403	ABBFA_RS12010		NC_011595.1:2582836-2584069	AB-307-70-MM	AB-307-MM-2	OK	7.41922	7.89404	1.064		0.0894961	0.114312	0.9105	0.999027	no
	gene1136	ABBFA_RS05675		NC_011595.1:1249584-1249848	AB-307-70-MM	AB-307-MM-2	OK	115.498	122.831	1.06349		0.0888154	0.115318	0.90685	0.999027	no
	gene2580	ABBFA_RS12905		NC_011595.1:2759169-2760774	AB-307-70-MM	AB-307-MM-2	OK	2475.12	2630.25	1.06268		0.0876996	0.0640401	0.9516	0.999027	no
	gene1658	ABBFA_RS08285		NC_011595.1:1790542-1791514	AB-307-70-MM	AB-307-MM-2	OK	6.1579	6.54113	1.06223		0.0871015	0.105528	0.9127	0.999027	no
	gene640	ABBFA_RS03205		NC_011595.1:664458-666663	AB-307-70-MM	AB-307-MM-2	OK	118.695	125.977	1.06135		0.0858903	0.0876884	0.9299	0.999027	no
	gene697	ABBFA_RS03490		NC_011595.1:723354-724740	AB-307-70-MM	AB-307-MM-2	OK	159.597	169.376	1.06127		0.0857959	0.089197	0.9326	0.999027	no
	gene866	ABBFA_RS04325		NC_011595.1:941305-941773	AB-307-70-MM	AB-307-MM-2	OK	94.6704	100.432	1.06086		0.0852338	0.105419	0.9185	0.999027	no
	gene737	ABBFA_RS03690		NC_011595.1:768434-769685	AB-307-70-MM	AB-307-MM-2	OK	648.399	687.708	1.06062		0.0849147	0.0763709	0.9371	0.999027	no
	gene104	ABBFA_RS00525		NC_011595.1:118355-119066	AB-307-70-MM	AB-307-MM-2	OK	246.306	261.222	1.06056		0.0848239	0.0933967	0.9183	0.999027	no
	gene973	ABBFA_RS04860		NC_011595.1:1052879-1053695	AB-307-70-MM	AB-307-MM-2	OK	70.2815	74.5269	1.06041		0.0846153	0.0934649	0.92495	0.999027	no
	gene2182	ABBFA_RS10905		NC_011595.1:2351448-2353481	AB-307-70-MM	AB-307-MM-2	OK	7.94866	8.42375	1.05977		0.0837506	0.075222	0.9375	0.999027	no
	gene2353	ABBFA_RS11760		NC_011595.1:2527017-2527734	AB-307-70-MM	AB-307-MM-2	OK	32.5973	34.5429	1.05969		0.0836345	0.107907	0.9094	0.999027	no
	gene356	ABBFA_RS01785		NC_011595.1:382194-383100	AB-307-70-MM	AB-307-MM-2	OK	35.3319	37.424	1.05921		0.0829921	0.101321	0.9201	0.999027	no
	gene140	pyrE		NC_011595.1:156005-156656	AB-307-70-MM	AB-307-MM-2	OK	102.09	108.049	1.05837		0.0818445	0.0909371	0.92705	0.999027	no
	gene956	ABBFA_RS04775		NC_011595.1:1030088-1032816	AB-307-70-MM	AB-307-MM-2	OK	117.875	124.747	1.0583		0.081749	0.0273213	0.71975	0.999027	no
	gene735	ABBFA_RS03680		NC_011595.1:763791-768422	AB-307-70-MM	AB-307-MM-2	OK	721.46	763.32	1.05802		0.0813684	0.039311	0.95775	0.999027	no
	gene2605	ABBFA_RS13030		NC_011595.1:2788635-2789643	AB-307-70-MM	AB-307-MM-2	OK	35.6515	37.7155	1.05789		0.081194	0.100325	0.91585	0.999027	no
	gene95	ABBFA_RS00480		NC_011595.1:109088-110312	AB-307-70-MM	AB-307-MM-2	OK	141.514	149.651	1.0575		0.0806658	0.0817675	0.9332	0.999027	no
	gene2147	ABBFA_RS10730		NC_011595.1:2314588-2316717	AB-307-70-MM	AB-307-MM-2	OK	28.8807	30.5291	1.05708		0.0800802	0.0679869	0.9435	0.999027	no
	gene786	ABBFA_RS03925		NC_011595.1:844435-844873	AB-307-70-MM	AB-307-MM-2	OK	553.065	584.587	1.057		0.0799693	0.0810891	0.93455	0.999027	no
	gene2479	ABBFA_RS12390		NC_011595.1:2676952-2677354	AB-307-70-MM	AB-307-MM-2	OK	28.867	30.5056	1.05676		0.0796561	0.100472	0.9164	0.999027	no
	gene3063	ABBFA_RS15310		NC_011595.1:3283735-3285184	AB-307-70-MM	AB-307-MM-2	OK	201.062	212.38	1.05629		0.0790041	0.0800431	0.93385	0.999027	no
	gene3	gyrB		NC_011595.1:3887-6356	AB-307-70-MM	AB-307-MM-2	OK	335.439	354.182	1.05588		0.0784408	0.0698894	0.94275	0.999027	no
	gene350	ABBFA_RS01755		NC_011595.1:377720-377972	AB-307-70-MM	AB-307-MM-2	OK	925.754	976.902	1.05525		0.0775856	0.0887889	0.92995	0.999027	no
	gene736	ABBFA_RS03685		NC_011595.1:763791-768422	AB-307-70-MM	AB-307-MM-2	OK	589.077	621.589	1.05519		0.0775064	0.0393324	0.9714	0.999027	no
	gene3508	ABBFA_RS17535		NC_011595.1:3759517-3759838	AB-307-70-MM	AB-307-MM-2	OK	94.3158	99.5078	1.05505		0.0773099	0.10028	0.9182	0.999027	no
	gene633	ABBFA_RS03170		NC_011595.1:657983-659342	AB-307-70-MM	AB-307-MM-2	OK	31.6879	33.41	1.05435		0.0763474	0.0922372	0.92325	0.999027	no
	gene2769	ABBFA_RS13840		NC_011595.1:2963110-2963347	AB-307-70-MM	AB-307-MM-2	OK	1922.04	2026.32	1.05425		0.0762249	0.0769078	0.9405	0.999027	no
	gene875	ABBFA_RS04370		NC_011595.1:950353-952050	AB-307-70-MM	AB-307-MM-2	OK	231.102	243.639	1.05425		0.0762158	0.0652115	0.94545	0.999027	no
	gene976	ABBFA_RS04875		NC_011595.1:1056638-1057022	AB-307-70-MM	AB-307-MM-2	OK	67.3192	70.9653	1.05416		0.0760955	0.0986775	0.9226	0.999027	no
	gene756	ABBFA_RS03785		NC_011595.1:785657-787544	AB-307-70-MM	AB-307-MM-2	OK	564.452	594.379	1.05302		0.074532	0.0649755	0.94425	0.999027	no
	gene614	ABBFA_RS03075		NC_011595.1:635945-636806	AB-307-70-MM	AB-307-MM-2	OK	25.6014	26.9558	1.0529		0.0743718	0.0959846	0.91925	0.999027	no
	gene2262	ABBFA_RS11305		NC_011595.1:2444557-2447203	AB-307-70-MM	AB-307-MM-2	OK	59.1828	62.2986	1.05265		0.0740217	0.0744846	0.94175	0.999027	no
	gene1795	recR		NC_011595.1:1945743-1946340	AB-307-70-MM	AB-307-MM-2	OK	322.62	339.382	1.05196		0.0730773	0.0801507	0.9264	0.999027	no
	gene1571	ABBFA_RS07850		NC_011595.1:1699465-1700710	AB-307-70-MM	AB-307-MM-2	OK	35.8482	37.6876	1.05131		0.0721895	0.0870208	0.92835	0.999027	no
	gene2810	ABBFA_RS14045		NC_011595.1:3009081-3009270	AB-307-70-MM	AB-307-MM-2	OK	91.548	96.2432	1.05129		0.0721564	0.0815931	0.93705	0.999027	no
	gene2611	ABBFA_RS13060		NC_011595.1:2796473-2796638	AB-307-70-MM	AB-307-MM-2	OK	776.139	815.546	1.05077		0.0714516	0.0923242	0.9263	0.999027	no
	gene1090	ABBFA_RS05445		NC_011595.1:1197595-1198354	AB-307-70-MM	AB-307-MM-2	OK	128.109	134.542	1.05022		0.0706802	0.0806168	0.9384	0.999027	no
	gene3201	ABBFA_RS16000		NC_011595.1:3432990-3433785	AB-307-70-MM	AB-307-MM-2	OK	32.1857	33.7944	1.04998		0.070363	0.0902851	0.92435	0.999027	no
	gene874	ABBFA_RS04365		NC_011595.1:950353-952050	AB-307-70-MM	AB-307-MM-2	OK	80.1159	83.8631	1.04677		0.0659484	0.0259944	0.5428	0.999027	no
	gene444	ABBFA_RS02225		NC_011595.1:470774-471143	AB-307-70-MM	AB-307-MM-2	OK	1640.15	1716.77	1.04672		0.065863	0.060329	0.9491	0.999027	no
	gene1666	ABBFA_RS08325		NC_011595.1:1800470-1801931	AB-307-70-MM	AB-307-MM-2	OK	14.1669	14.8258	1.04651		0.0655836	0.084517	0.93295	0.999027	no
	gene893	ruvB		NC_011595.1:969153-970158	AB-307-70-MM	AB-307-MM-2	OK	68.5964	71.7758	1.04635		0.0653655	0.0733845	0.93985	0.999027	no
	gene2474	ABBFA_RS12365		NC_011595.1:2673265-2674102	AB-307-70-MM	AB-307-MM-2	OK	31.2029	32.647	1.04628		0.0652726	0.0835903	0.9308	0.999027	no
	gene407	ABBFA_RS02040		NC_011595.1:437666-439571	AB-307-70-MM	AB-307-MM-2	OK	174.036	182.068	1.04615		0.0650932	0.0647602	0.94415	0.999027	no
	gene3361	ABBFA_RS16800		NC_011595.1:3597561-3597867	AB-307-70-MM	AB-307-MM-2	OK	91.4509	95.6255	1.04565		0.064398	0.0836036	0.93115	0.999027	no
	gene3316	ABBFA_RS16575		NC_011595.1:3554911-3555478	AB-307-70-MM	AB-307-MM-2	OK	13.9165	14.5496	1.04549		0.0641808	0.07907	0.9326	0.999027	no
	gene2197	ABBFA_RS10980		NC_011595.1:2365614-2366569	AB-307-70-MM	AB-307-MM-2	OK	60.8905	63.655	1.0454		0.0640554	0.0711095	0.94375	0.999027	no
	gene3162	ABBFA_RS15805		NC_011595.1:3393564-3394233	AB-307-70-MM	AB-307-MM-2	OK	167.581	175.153	1.04518		0.063763	0.0729694	0.94495	0.999027	no
	gene1945	ABBFA_RS09720		NC_011595.1:2098829-2099390	AB-307-70-MM	AB-307-MM-2	OK	188.688	197.087	1.04451		0.0628298	0.071514	0.9418	0.999027	no
	gene2795	ABBFA_RS13970		NC_011595.1:2989744-2991154	AB-307-70-MM	AB-307-MM-2	OK	392.257	409.582	1.04417		0.0623535	0.056303	0.9548	0.999027	no
	gene1604	ABBFA_RS08015		NC_011595.1:1735313-1736618	AB-307-70-MM	AB-307-MM-2	OK	6.75503	7.04636	1.04313		0.0609157	0.077578	0.94085	0.999027	no
	gene2772	rpmF		NC_011595.1:2965301-2965487	AB-307-70-MM	AB-307-MM-2	OK	2006.5	2092.62	1.04292		0.0606316	0.0691058	0.94625	0.999027	no
	gene1302	prfA		NC_011595.1:1410245-1412149	AB-307-70-MM	AB-307-MM-2	OK	78.8086	82.1892	1.0429		0.0605949	0.0585374	0.9484	0.999027	no
	gene266	ABBFA_RS01335		NC_011595.1:288369-288612	AB-307-70-MM	AB-307-MM-2	OK	198.45	206.899	1.04257		0.0601489	0.0776491	0.937	0.999027	no
	gene795	ABBFA_RS03970		NC_011595.1:853472-855368	AB-307-70-MM	AB-307-MM-2	OK	1282.78	1337.02	1.04228		0.0597421	0.0436739	0.96665	0.999027	no
	gene1219	ABBFA_RS06090		NC_011595.1:1328011-1328203	AB-307-70-MM	AB-307-MM-2	OK	16.1516	16.8275	1.04185		0.059144	0.036003	0.92825	0.999027	no
	gene3220	ABBFA_RS16095		NC_011595.1:3454500-3454998	AB-307-70-MM	AB-307-MM-2	OK	206.826	215.341	1.04117		0.0582041	0.0659359	0.94745	0.999027	no
	gene2039	ABBFA_RS10190		NC_011595.1:2197086-2198019	AB-307-70-MM	AB-307-MM-2	OK	19.9907	20.7994	1.04045		0.0572156	0.0741876	0.9366	0.999027	no
	gene2995	ABBFA_RS14970		NC_011595.1:3209315-3210305	AB-307-70-MM	AB-307-MM-2	OK	50.115	52.1387	1.04038		0.0571133	0.0684226	0.94215	0.999027	no
	gene3267	ABBFA_RS16330		NC_011595.1:3499659-3501809	AB-307-70-MM	AB-307-MM-2	OK	342.746	356.465	1.04003		0.0566232	0.0202375	0.63685	0.999027	no
	gene3364	guaA		NC_011595.1:3599532-3601101	AB-307-70-MM	AB-307-MM-2	OK	280.072	291.04	1.03916		0.0554205	0.0485187	0.9635	0.999027	no
	gene1904	ABBFA_RS09515		NC_011595.1:2056323-2057334	AB-307-70-MM	AB-307-MM-2	OK	38.4645	39.9199	1.03784		0.0535812	0.0658437	0.9481	0.999027	no
	gene3248	ABBFA_RS16235		NC_011595.1:3481369-3482287	AB-307-70-MM	AB-307-MM-2	OK	153.787	159.566	1.03758		0.0532217	0.0596391	0.9495	0.999027	no
	gene2731	ABBFA_RS13655		NC_011595.1:2929272-2931919	AB-307-70-MM	AB-307-MM-2	OK	69.3233	71.9058	1.03725		0.0527672	0.0169344	0.72395	0.999027	no
	gene2049	ABBFA_RS10240		NC_011595.1:2206151-2207642	AB-307-70-MM	AB-307-MM-2	OK	12.8224	13.298	1.03709		0.0525435	0.0677061	0.9434	0.999027	no
	gene1268	ABBFA_RS06335		NC_011595.1:1374894-1375164	AB-307-70-MM	AB-307-MM-2	OK	297.009	307.891	1.03664		0.0519116	0.0638114	0.94865	0.999027	no
	gene1908	ABBFA_RS09535		NC_011595.1:2060189-2061856	AB-307-70-MM	AB-307-MM-2	OK	109.856	113.811	1.036		0.0510304	0.0380213	0.9704	0.999027	no
	gene2781	ABBFA_RS13900		NC_011595.1:2970875-2972779	AB-307-70-MM	AB-307-MM-2	OK	25.7491	26.6759	1.03599		0.0510126	0.0497672	0.96065	0.999027	no
	gene2	ABBFA_RS00015		NC_011595.1:2752-3835	AB-307-70-MM	AB-307-MM-2	OK	60.5982	62.7655	1.03577		0.0506978	0.0570531	0.9553	0.999027	no
	gene482	ABBFA_RS02415		NC_011595.1:500878-501793	AB-307-70-MM	AB-307-MM-2	OK	22.2715	23.0631	1.03554		0.0503858	0.0649188	0.94715	0.999027	no
	gene1458	glnG		NC_011595.1:1583835-1586425	AB-307-70-MM	AB-307-MM-2	OK	165.635	171.492	1.03536		0.050136	0.0429958	0.96195	0.999027	no
	gene2642	ABBFA_RS13210		NC_011595.1:2831864-2832170	AB-307-70-MM	AB-307-MM-2	OK	13.7176	14.2018	1.0353		0.0500427	0.0468444	0.96345	0.999027	no
	gene3173	ABBFA_RS15860		NC_011595.1:3407310-3407715	AB-307-70-MM	AB-307-MM-2	OK	106.715	110.442	1.03492		0.0495153	0.0601631	0.9554	0.999027	no
	gene362	ABBFA_RS01815		NC_011595.1:388111-389521	AB-307-70-MM	AB-307-MM-2	OK	145.071	150.131	1.03488		0.0494567	0.0510613	0.96075	0.999027	no
	gene3049	ABBFA_RS15240		NC_011595.1:3271767-3273960	AB-307-70-MM	AB-307-MM-2	OK	7.95222	8.228	1.03468		0.0491848	0.0635943	0.9489	0.999027	no
	gene3044	ABBFA_RS15215		NC_011595.1:3266643-3267519	AB-307-70-MM	AB-307-MM-2	OK	24.4323	25.2676	1.03419		0.0484989	0.0625725	0.94705	0.999027	no
	gene1751	ABBFA_RS08750		NC_011595.1:1899073-1899259	AB-307-70-MM	AB-307-MM-2	OK	18.2963	18.9206	1.03412		0.0484053	0.029466	0.92825	0.999027	no
	gene2773	ABBFA_RS13860		NC_011595.1:2965561-2966122	AB-307-70-MM	AB-307-MM-2	OK	1197.66	1237.58	1.03333		0.0473092	0.0422957	0.9673	0.999027	no
	gene2750	ABBFA_RS13745		NC_011595.1:2948010-2951156	AB-307-70-MM	AB-307-MM-2	OK	54.8438	56.65	1.03293		0.0467473	0.0336643	0.97205	0.999027	no
	gene2276	ABBFA_RS11375		NC_011595.1:2459465-2460005	AB-307-70-MM	AB-307-MM-2	OK	141.235	145.833	1.03256		0.0462278	0.0515926	0.96055	0.999027	no
	gene939	ABBFA_RS04690		NC_011595.1:1010481-1011918	AB-307-70-MM	AB-307-MM-2	OK	33.6761	34.7663	1.03237		0.0459642	0.0548739	0.9544	0.999027	no
	gene2968	ABBFA_RS14835		NC_011595.1:3177333-3177735	AB-307-70-MM	AB-307-MM-2	OK	825.967	852.463	1.03208		0.0455518	0.0475925	0.96265	0.999027	no
	gene615	ABBFA_RS03080		NC_011595.1:636821-637076	AB-307-70-MM	AB-307-MM-2	OK	75.3077	77.6908	1.03164		0.0449463	0.0568623	0.9525	0.999027	no
	gene1698	ABBFA_RS08485		NC_011595.1:1838674-1840724	AB-307-70-MM	AB-307-MM-2	OK	13.6999	14.1319	1.03153		0.0447953	0.0262191	0.9759	0.999027	no
	gene3102	ABBFA_RS15505		NC_011595.1:3321630-3323925	AB-307-70-MM	AB-307-MM-2	OK	245.634	253.366	1.03148		0.0447143	0.0407911	0.96965	0.999027	no
	gene3315	ABBFA_RS16570		NC_011595.1:3554409-3554895	AB-307-70-MM	AB-307-MM-2	OK	12.4875	12.8788	1.03134		0.0445191	0.0512968	0.95995	0.999027	no
	gene2194	ABBFA_RS10965		NC_011595.1:2362264-2363925	AB-307-70-MM	AB-307-MM-2	OK	30.1056	31.0372	1.03094		0.0439679	0.0316374	0.9744	0.999027	no
	gene1190	ABBFA_RS05945		NC_011595.1:1302925-1305224	AB-307-70-MM	AB-307-MM-2	OK	17.2794	17.7951	1.02984		0.0424244	0.0119245	0.86055	0.999027	no
	gene2594	ABBFA_RS12975		NC_011595.1:2776359-2777304	AB-307-70-MM	AB-307-MM-2	OK	156.62	161.278	1.02974		0.0422776	0.0471415	0.95985	0.999027	no
	gene59	ABBFA_RS00300		NC_011595.1:65104-65998	AB-307-70-MM	AB-307-MM-2	OK	1034.51	1065.08	1.02955		0.0420138	0.0375745	0.96705	0.999027	no
	gene2930	ABBFA_RS14645		NC_011595.1:3137592-3139684	AB-307-70-MM	AB-307-MM-2	OK	252.185	259.581	1.02933		0.0417	0.0370136	0.971	0.999027	no
	gene3309	ABBFA_RS16540		NC_011595.1:3547234-3548290	AB-307-70-MM	AB-307-MM-2	OK	31.2096	32.118	1.02911		0.0413946	0.0508078	0.95865	0.999027	no
	gene1772	ABBFA_RS08855		NC_011595.1:1921799-1923071	AB-307-70-MM	AB-307-MM-2	OK	34.5706	35.5738	1.02902		0.0412666	0.0497996	0.95855	0.999027	no
	gene3276	ABBFA_RS16375		NC_011595.1:3511571-3512756	AB-307-70-MM	AB-307-MM-2	OK	74.7737	76.7343	1.02622		0.0373413	0.0425336	0.96645	0.999027	no
	gene1024	ABBFA_RS05115		NC_011595.1:1117085-1117487	AB-307-70-MM	AB-307-MM-2	OK	338.023	346.86	1.02614		0.0372341	0.0424056	0.96505	0.999027	no
	gene117	ABBFA_RS00590		NC_011595.1:134210-134567	AB-307-70-MM	AB-307-MM-2	OK	136.756	140.329	1.02613		0.0372101	0.0453962	0.964	0.999027	no
	gene824	ABBFA_RS04115		NC_011595.1:894436-895549	AB-307-70-MM	AB-307-MM-2	OK	23.86	24.4736	1.02572		0.0366351	0.0437122	0.9654	0.999027	no
	gene3009	ABBFA_RS15040		NC_011595.1:3222517-3224361	AB-307-70-MM	AB-307-MM-2	OK	234.922	240.862	1.02528		0.0360257	0.0159287	0.74525	0.999027	no
	gene2263	ABBFA_RS11310		NC_011595.1:2447222-2447798	AB-307-70-MM	AB-307-MM-2	OK	57.7377	59.1701	1.02481		0.0353532	0.0425706	0.9638	0.999027	no
	gene2211	ABBFA_RS11050		NC_011595.1:2384072-2384576	AB-307-70-MM	AB-307-MM-2	OK	18670.7	19132.6	1.02474		0.0352535	0.0258255	0.98145	0.999027	no
	gene1278	ABBFA_RS06385		NC_011595.1:1385175-1386246	AB-307-70-MM	AB-307-MM-2	OK	34.9398	35.8036	1.02472		0.0352319	0.0434562	0.9644	0.999027	no	Alanine racemase, biosynthetic
	gene1169	ABBFA_RS05840		NC_011595.1:1284268-1284481	AB-307-70-MM	AB-307-MM-2	OK	3942.56	4039.33	1.02454		0.0349852	0.0360722	0.97065	0.999027	no
	gene230	ABBFA_RS01155		NC_011595.1:261745-262942	AB-307-70-MM	AB-307-MM-2	OK	22.8092	23.3639	1.02432		0.0346678	0.0415754	0.96555	0.999027	no
	gene2678	ABBFA_RS13390		NC_011595.1:2870788-2872582	AB-307-70-MM	AB-307-MM-2	OK	343.54	351.83	1.02413		0.0343971	0.0314781	0.97445	0.999027	no
	gene8	ABBFA_RS00045		NC_011595.1:11125-12133	AB-307-70-MM	AB-307-MM-2	OK	2901.44	2968.88	1.02324		0.0331491	0.0242297	0.98185	0.999027	no
	gene1804	ABBFA_RS09015		NC_011595.1:1952392-1952818	AB-307-70-MM	AB-307-MM-2	OK	96.7064	98.8953	1.02263		0.0322897	0.0392757	0.9699	0.999027	no
	gene757	ABBFA_RS03790		NC_011595.1:787902-788109	AB-307-70-MM	AB-307-MM-2	OK	173.146	177.017	1.02236		0.0318993	0.0410565	0.966	0.999027	no
	gene1164	ABBFA_RS05815		NC_011595.1:1281161-1281947	AB-307-70-MM	AB-307-MM-2	OK	113.538	116.071	1.02231		0.0318351	0.036194	0.9717	0.999027	no
	gene3096	ABBFA_RS15475		NC_011595.1:3316667-3317315	AB-307-70-MM	AB-307-MM-2	OK	65.5325	66.994	1.0223		0.0318225	0.0392532	0.9684	0.999027	no
	gene3292	ABBFA_RS16455		NC_011595.1:3527289-3528708	AB-307-70-MM	AB-307-MM-2	OK	19.5181	19.9431	1.02177		0.0310745	0.0375564	0.97005	0.999027	no
	gene1303	ABBFA_RS06510		NC_011595.1:1410245-1412149	AB-307-70-MM	AB-307-MM-2	OK	42.9306	43.8632	1.02172		0.0310061	0.0169016	0.98495	0.999027	no
	gene2199	ABBFA_RS10990		NC_011595.1:2367192-2367999	AB-307-70-MM	AB-307-MM-2	OK	187.44	191.321	1.02071		0.0295678	0.0330373	0.9719	0.999027	no
	gene3047	ABBFA_RS15230		NC_011595.1:3268000-3269205	AB-307-70-MM	AB-307-MM-2	OK	7.06056	7.20381	1.02029		0.0289764	0.0282226	0.98005	0.999027	no
	gene194	ABBFA_RS00975		NC_011595.1:222254-222836	AB-307-70-MM	AB-307-MM-2	OK	1417.68	1446.21	1.02012		0.0287458	0.0264458	0.98005	0.999027	no
	gene2565	ABBFA_RS12830		NC_011595.1:2746665-2747319	AB-307-70-MM	AB-307-MM-2	OK	538.129	548.821	1.01987		0.028384	0.0287506	0.97485	0.999027	no
	gene90	ABBFA_RS00455		NC_011595.1:103999-105410	AB-307-70-MM	AB-307-MM-2	OK	130.404	132.913	1.01924		0.0274965	0.0172723	0.985	0.999027	no
	gene1462	ABBFA_RS07305		NC_011595.1:1588975-1589530	AB-307-70-MM	AB-307-MM-2	OK	420.343	427.943	1.01808		0.0258522	0.0263058	0.97995	0.999027	no
	gene370	ABBFA_RS01855		NC_011595.1:396204-397323	AB-307-70-MM	AB-307-MM-2	OK	135.865	138.313	1.01802		0.0257669	0.0285615	0.97515	0.999027	no
	gene205	ABBFA_RS01030		NC_011595.1:234026-235325	AB-307-70-MM	AB-307-MM-2	OK	344.919	351.056	1.01779		0.0254434	0.0222572	0.9828	0.999027	no
	gene3080	ABBFA_RS15395		NC_011595.1:3300097-3300730	AB-307-70-MM	AB-307-MM-2	OK	85.3378	86.7434	1.01647		0.0235675	0.0283619	0.97445	0.999027	no
	gene2593	ABBFA_RS12970		NC_011595.1:2775123-2776305	AB-307-70-MM	AB-307-MM-2	OK	184.478	187.482	1.01628		0.0233036	0.0240965	0.97995	0.999027	no
	gene740	ABBFA_RS03705		NC_011595.1:772596-773574	AB-307-70-MM	AB-307-MM-2	OK	161.157	163.773	1.01623		0.0232305	0.0257056	0.9773	0.999027	no
	gene3284	ABBFA_RS16415		NC_011595.1:3519690-3520350	AB-307-70-MM	AB-307-MM-2	OK	177.84	180.518	1.01506		0.0215644	0.0247085	0.979	0.999027	no
	gene568	ABBFA_RS02845		NC_011595.1:585953-588495	AB-307-70-MM	AB-307-MM-2	OK	151.988	154.193	1.01451		0.0207778	0.0153466	0.988	0.999027	no
	gene860	ABBFA_RS04295		NC_011595.1:933549-935708	AB-307-70-MM	AB-307-MM-2	OK	104.904	106.384	1.01411		0.020221	0.0147099	0.9871	0.999027	no
	gene1925	ABBFA_RS09620		NC_011595.1:2077310-2077847	AB-307-70-MM	AB-307-MM-2	OK	62.4659	63.3179	1.01364		0.0195449	0.0233642	0.98085	0.999027	no
	gene1266	ABBFA_RS06325		NC_011595.1:1371818-1373105	AB-307-70-MM	AB-307-MM-2	OK	333.042	337.576	1.01361		0.0195096	0.016896	0.9862	0.999027	no
	gene1583	ABBFA_RS07910		NC_011595.1:1711628-1712114	AB-307-70-MM	AB-307-MM-2	OK	9.01872	9.1398	1.01343		0.0192397	0.0195602	0.9756	0.999027	no
	gene1785	ABBFA_RS08920		NC_011595.1:1937143-1938148	AB-307-70-MM	AB-307-MM-2	OK	75.3215	76.3305	1.0134		0.0191981	0.0216845	0.9811	0.999027	no
	gene206	ABBFA_RS01035		NC_011595.1:235329-236157	AB-307-70-MM	AB-307-MM-2	OK	49.9827	50.638	1.01311		0.0187927	0.0230771	0.98005	0.999027	no
	gene2481	ABBFA_RS12400		NC_011595.1:2677869-2680307	AB-307-70-MM	AB-307-MM-2	OK	117.012	118.534	1.01301		0.0186473	0.00945799	0.9917	0.999027	no
	gene2277	ABBFA_RS11380		NC_011595.1:2460008-2460986	AB-307-70-MM	AB-307-MM-2	OK	149.21	151.113	1.01275		0.0182882	0.0204258	0.9832	0.999027	no
	gene908	dapD		NC_011595.1:983788-984610	AB-307-70-MM	AB-307-MM-2	OK	793.563	803.187	1.01213		0.0173917	0.0159261	0.9876	0.999027	no
	gene3187	ABBFA_RS15930		NC_011595.1:3418829-3420337	AB-307-70-MM	AB-307-MM-2	OK	22.2715	22.5349	1.01183		0.0169628	0.00846188	0.99335	0.999027	no
	gene3229	ABBFA_RS16140		NC_011595.1:3467278-3467812	AB-307-70-MM	AB-307-MM-2	OK	474.04	479.341	1.01118		0.0160445	0.0165022	0.98655	0.999027	no
	gene3031	ABBFA_RS15150		NC_011595.1:3250983-3252510	AB-307-70-MM	AB-307-MM-2	OK	368.9	372.893	1.01082		0.0155323	0.0140311	0.9893	0.999027	no
	gene585	ABBFA_RS02930		NC_011595.1:603992-605795	AB-307-70-MM	AB-307-MM-2	OK	649.656	656.515	1.01056		0.015152	0.0131301	0.9881	0.999027	no
	gene2836	ABBFA_RS14175		NC_011595.1:3034533-3036321	AB-307-70-MM	AB-307-MM-2	OK	829.852	837.997	1.00982		0.0140906	0.0119993	0.9887	0.999027	no
	gene3074	ABBFA_RS15365		NC_011595.1:3292959-3295596	AB-307-70-MM	AB-307-MM-2	OK	365.948	369.472	1.00963		0.0138238	0.0121295	0.99045	0.999027	no
	gene317	ABBFA_RS01590		NC_011595.1:339511-339844	AB-307-70-MM	AB-307-MM-2	OK	103.486	104.456	1.00937		0.0134614	0.0173763	0.98495	0.999027	no
	gene3301	ABBFA_RS16500		NC_011595.1:3537251-3539471	AB-307-70-MM	AB-307-MM-2	OK	126.344	127.484	1.00902		0.0129625	0.0131616	0.9881	0.999027	no
	gene1415	ABBFA_RS07070		NC_011595.1:1538652-1540805	AB-307-70-MM	AB-307-MM-2	OK	76.3475	77.0286	1.00892		0.0128129	0.00932136	0.9924	0.999027	no
	gene2746	ABBFA_RS13725		NC_011595.1:2944049-2944601	AB-307-70-MM	AB-307-MM-2	OK	93.0279	93.8221	1.00854		0.0122644	0.0149278	0.9868	0.999027	no
	gene1	ABBFA_RS00010		NC_011595.1:1589-2738	AB-307-70-MM	AB-307-MM-2	OK	245.112	247.114	1.00817		0.0117305	0.0120198	0.9892	0.999027	no
	gene2976	ABBFA_RS14875		NC_011595.1:3184772-3185777	AB-307-70-MM	AB-307-MM-2	OK	22.5965	22.7735	1.00783		0.0112603	0.0145113	0.9866	0.999027	no
	gene213	ABBFA_RS01070		NC_011595.1:241950-242454	AB-307-70-MM	AB-307-MM-2	OK	188.779	190.249	1.00779		0.0111872	0.0125758	0.9897	0.999027	no
	gene2564	ABBFA_RS12825		NC_011595.1:2745734-2746427	AB-307-70-MM	AB-307-MM-2	OK	33.6322	33.8724	1.00714		0.0102659	0.0132553	0.9881	0.999027	no
	gene245	ABBFA_RS01230		NC_011595.1:270898-272143	AB-307-70-MM	AB-307-MM-2	OK	5.45061	5.48849	1.00695		0.00999234	0.0123581	0.9842	0.999027	no
	gene1475	ABBFA_RS07370		NC_011595.1:1602224-1603335	AB-307-70-MM	AB-307-MM-2	OK	73.1249	73.6002	1.0065		0.00934665	0.00666179	0.9943	0.999027	no
	gene2834	ABBFA_RS14165		NC_011595.1:3032682-3034520	AB-307-70-MM	AB-307-MM-2	OK	728.883	733.607	1.00648		0.00932125	0.00696332	0.99415	0.999027	no
	gene931	ABBFA_RS04650		NC_011595.1:1005106-1005751	AB-307-70-MM	AB-307-MM-2	OK	72.4824	72.9439	1.00637		0.00915538	0.0111639	0.99035	0.999027	no
	gene1824	ABBFA_RS09115		NC_011595.1:1970818-1972966	AB-307-70-MM	AB-307-MM-2	OK	71.5845	72.0268	1.00618		0.00888657	0.00975368	0.991	0.999027	no
	gene2844	ABBFA_RS14215		NC_011595.1:3042888-3045723	AB-307-70-MM	AB-307-MM-2	OK	522.975	526.173	1.00612		0.00879433	0.00747242	0.99265	0.999027	no
	gene1837	ABBFA_RS09180		NC_011595.1:1988894-1989359	AB-307-70-MM	AB-307-MM-2	OK	63.7279	64.0742	1.00543		0.00781786	0.0100597	0.99165	0.999027	no
	gene372	ABBFA_RS01865		NC_011595.1:398248-398719	AB-307-70-MM	AB-307-MM-2	OK	26.8943	27.0389	1.00538		0.00773719	0.00988957	0.9894	0.999027	no
	gene2247	ABBFA_RS11230		NC_011595.1:2420732-2425604	AB-307-70-MM	AB-307-MM-2	OK	139.899	140.62	1.00515		0.00741577	0.00674184	0.99455	0.999027	no
	gene3145	ABBFA_RS15720		NC_011595.1:3366411-3368640	AB-307-70-MM	AB-307-MM-2	OK	39.7304	39.9112	1.00455		0.00654824	0.00747754	0.99345	0.999027	no
	gene1614	ABBFA_RS08065		NC_011595.1:1746112-1747318	AB-307-70-MM	AB-307-MM-2	OK	20.439	20.503	1.00313		0.00450761	0.00577531	0.995	0.999027	no
	gene3153	ABBFA_RS15760		NC_011595.1:3377728-3377998	AB-307-70-MM	AB-307-MM-2	OK	5457.79	5473.2	1.00282		0.00406653	0.00373934	0.9969	0.999087	no
	gene1216	ABBFA_RS06075		NC_011595.1:1325786-1326197	AB-307-70-MM	AB-307-MM-2	OK	23.3554	23.3936	1.00164		0.00235371	0.00290204	0.98435	0.999027	no
	gene3217	ABBFA_RS16080		NC_011595.1:3451066-3451648	AB-307-70-MM	AB-307-MM-2	OK	9309.44	9313.56	1.00044		0.000637387	0.000467982	0.99945	0.999547	no
	gene329	ABBFA_RS01650		NC_011595.1:356197-357619	AB-307-70-MM	AB-307-MM-2	OK	132.336	132.356	1.00015		0.000214299	0.000218273	0.9991	0.99944	no
	gene2158	ABBFA_RS10785		NC_011595.1:2323001-2323604	AB-307-70-MM	AB-307-MM-2	OK	8.18717	8.18494	0.999728		-0.000394324	-0.000445895	0.9787	0.999027	no
	gene555	ABBFA_RS02780		NC_011595.1:570273-571527	AB-307-70-MM	AB-307-MM-2	OK	127.454	127.364	0.999294		-0.00102183	-0.00112312	0.999	0.99944	no
	gene239	ABBFA_RS01200		NC_011595.1:267709-267964	AB-307-70-MM	AB-307-MM-2	OK	148.333	148.188	0.999022		-0.00141439	-0.00183649	0.9936	0.999027	no
	gene3247	ABBFA_RS16230		NC_011595.1:3480597-3481365	AB-307-70-MM	AB-307-MM-2	OK	29.8747	29.8376	0.998758		-0.00179678	-0.00232073	0.9947	0.999027	no
	gene1047	ABBFA_RS05230		NC_011595.1:1143632-1146288	AB-307-70-MM	AB-307-MM-2	OK	6.92166	6.91171	0.998562		-0.00207502	-0.00120378	0.9899	0.999027	no
	gene2771	ABBFA_RS13850		NC_011595.1:2963431-2965149	AB-307-70-MM	AB-307-MM-2	OK	547.212	546.259	0.998258		-0.00251602	-0.00133507	0.9985	0.999424	no
	gene2123	ABBFA_RS10610		NC_011595.1:2288768-2289956	AB-307-70-MM	AB-307-MM-2	OK	10.8405	10.8193	0.998044		-0.00282073	-0.00365546	0.9905	0.999027	no
	gene3002	ABBFA_RS15005		NC_011595.1:3217752-3218811	AB-307-70-MM	AB-307-MM-2	OK	58.4181	58.2662	0.9974		-0.0037548	-0.0041796	0.99615	0.999027	no
	gene1158	ABBFA_RS05785		NC_011595.1:1273789-1276036	AB-307-70-MM	AB-307-MM-2	OK	180.029	179.526	0.997206		-0.00403639	-0.00349415	0.99755	0.999318	no
	gene1251	ABBFA_RS06250		NC_011595.1:1357837-1358872	AB-307-70-MM	AB-307-MM-2	OK	8.07946	8.05431	0.996887		-0.00449812	-0.00339497	0.97785	0.999027	no
	gene2375	ABBFA_RS11870		NC_011595.1:2552664-2553945	AB-307-70-MM	AB-307-MM-2	OK	249.796	249.004	0.996829		-0.00458357	-0.00461036	0.99605	0.999027	no
	gene2822	ABBFA_RS14105		NC_011595.1:3019936-3020824	AB-307-70-MM	AB-307-MM-2	OK	144.81	144.319	0.996609		-0.00489845	-0.00554885	0.9948	0.999027	no
	gene733	ABBFA_RS03670		NC_011595.1:762458-763324	AB-307-70-MM	AB-307-MM-2	OK	94.402	94.0721	0.996505		-0.00505091	-0.0037594	0.9964	0.999027	no
	gene42	ABBFA_RS00215		NC_011595.1:50826-52087	AB-307-70-MM	AB-307-MM-2	OK	31.3817	31.2696	0.996428		-0.00516444	-0.00277409	0.99175	0.999027	no
	gene2427	ABBFA_RS12130		NC_011595.1:2612150-2612573	AB-307-70-MM	AB-307-MM-2	OK	63.4809	63.2501	0.996364		-0.00525681	-0.00677719	0.9943	0.999027	no
	gene3148	ABBFA_RS15735		NC_011595.1:3371736-3372348	AB-307-70-MM	AB-307-MM-2	OK	52.1632	51.9687	0.996271		-0.00538986	-0.00644517	0.9956	0.999027	no
	gene193	ABBFA_RS00970		NC_011595.1:220838-222203	AB-307-70-MM	AB-307-MM-2	OK	172.379	171.586	0.9954		-0.00664916	-0.0069515	0.994	0.999027	no
	gene2917	ABBFA_RS14580		NC_011595.1:3122862-3123762	AB-307-70-MM	AB-307-MM-2	OK	301.827	300.418	0.995332		-0.00674901	-0.00699558	0.99465	0.999027	no
	gene3238	ABBFA_RS16185		NC_011595.1:3471942-3472611	AB-307-70-MM	AB-307-MM-2	OK	96.7155	96.2555	0.995244		-0.00687791	-0.00760948	0.9931	0.999027	no
	gene3378	ABBFA_RS16885	ABBFA_003402	NC_011595.1:3610080-3614999	AB-307-70-MM	AB-307-MM-2	OK	2489.43	60.4576		41.1765	-5.36375	-4.35196	0.00165	0.0685333	no	RND transporter (Resistance-nodulation-cell division superfamily) efflux pumps, cytoplamsic membrane, involved in homeostasis, removal of toxic compounds, export of virulence determinats, They have a broad substrate spectrum and can lead to the diminished activity of unrelated drug classes if over-expressed.
	gene3382	ABBFA_RS16905	ABBFA_003406	NC_011595.1:3621062-3622952	AB-307-70-MM	AB-307-MM-2	OK	2079.28	59.5171		34.9358	-5.12663	-4.45448	0.00245	0.0893121	no	acyl-CoA synthetase
	gene3381	ABBFA_RS16900	ABBFA_003405	NC_011595.1:3615023-3621030	AB-307-70-MM	AB-307-MM-2	OK	1792.65	52.4637		34.1693	-5.09463	-2.36696	0.1519	0.962423	no	acyl-CoA dehydrogenase
	gene3379	ABBFA_RS16890	ABBFA_003403	NC_011595.1:3615023-3621030	AB-307-70-MM	AB-307-MM-2	OK	2069.86	62.5806		33.0751	-5.04767	-3.87194	0.0007	0.0408864	yes	non-ribosomal peptide synthetase
	gene3380	ABBFA_RS16895	ABBFA_003404	NC_011595.1:3615023-3621030	AB-307-70-MM	AB-307-MM-2	OK	2478.94	82.8415		29.9239	-4.90322	-0.687975	0.2162	0.999027	no	acyl carrier protein
	gene3377	ABBFA_RS16880	ABBFA_003401	NC_011595.1:3610080-3614999	AB-307-70-MM	AB-307-MM-2	OK	531.652	24.2711		21.9047	-4.45317	-1.13472	0.44505	0.999027	no	hypothetical protein / porin
x	gene344	ABBFA_RS01725	ABBFA_00335	NC_011595.1:369948-370976	AB-307-70-MM	AB-307-MM-2	OK	192.108	8.86575		21.6686	-4.43753	-3.42455	0.0083	0.2056	no	type IV pilus modification protein PilV
	gene321	ABBFA_RS01610	ABBFA_000320	NC_011595.1:343405-345842	AB-307-70-MM	AB-307-MM-2	OK	505.813	24.7475		20.439	-4.35325	-1.94077	0.22205	0.999027	no	membrane protein - fimbrial assembly protein pilN
	gene3205	ABBFA_RS16020	ABBFA_003229	NC_011595.1:3437632-3438673	AB-307-70-MM	AB-307-MM-2	OK	1963.72	113.824		17.2522	-4.10871	-3.52949	0.00905	0.218646	no	hypothetical protein / putative lipoprotein
	gene3385	ABBFA_RS16920	ABBFA_003409	NC_011595.1:3625544-3626096	AB-307-70-MM	AB-307-MM-2	OK	546.611	34.0234		16.0657	-4.00592	-4.59949	0.00035	0.0281094	yes	N-acylhomoserine lactone synthase
	gene3376	ABBFA_RS16875	ABBFA_003400	NC_011595.1:3607401-3610027	AB-307-70-MM	AB-307-MM-2	OK	451.828	31.4551		14.3642	-3.84441	-3.68839	0.0011	0.054235	no	UDP-N-acetylmuramoyl-tripeptide--D-alanyl-D- alanine ligase
	gene323	ABBFA_RS01620	ABBFA_000322	NC_011595.1:345852-346380	AB-307-70-MM	AB-307-MM-2	OK	383.891	29.3381		13.0851	-3.70985	-4.39163	5e-05	0.00744928	yes	pilus assembly protein PilP
	gene320	ABBFA_RS01605	ABBFA_000319	NC_011595.1:343405-345842	AB-307-70-MM	AB-307-MM-2	OK	597.837	46.0229		12.99	-3.69933	-2.29605	0.06305	0.67201	no	pilus assembly protein PilM
x	gene1516	ABBFA_RS07575	ABBFA_01485	NC_011595.1:1641318-1641420	AB-307-70-MM	AB-307-MM-2	OK	5121.35	398.714		12.8447	-3.6831	-2.42793	0.1013	0.836101	no	PTS transporter subunit EIIC
	gene1493	ABBFA_RS07460	ABBFA_001503	NC_011595.1:1620700-1621207	AB-307-70-MM	AB-307-MM-2	OK	828.856	66.2283		12.5151	-3.6456	-4.06707	0.00045	0.0317938	yes	tetratricopeptide repeat protein
	gene1552	ABBFA_RS07755	ABBFA_001561	NC_011595.1:1681287-1681959	AB-307-70-MM	AB-307-MM-2	OK	478.986	38.69		12.3801	-3.62995	-4.11022	0.00065	0.0396558	yes	3-oxoadipate CoA-transferase subunit A
	gene656	ABBFA_RS03285	ABBFA_000649	NC_011595.1:681411-681948	AB-307-70-MM	AB-307-MM-2	OK	958.011	80.8466		11.8497	-3.56678	-3.57581	0.0046	0.138471	no	chemotaxis protein CheW
	gene2673	ABBFA_RS13365	ABBFA_002697	NC_011595.1:2867118-2867403	AB-307-70-MM	AB-307-MM-2	OK	12.3735	1.10496		11.1981	-3.48519	-1.53232	0.2541	0.999027	no	hypothetical protein / hypothetical protein
	gene3375	ABBFA_RS16870	ABBFA_003399	NC_011595.1:3607401-3610027	AB-307-70-MM	AB-307-MM-2	OK	94.1054	8.55636		10.9983	-3.45921	-0.946621	0.49285	0.999027	no	phosphopantetheine-protein transferase
	gene2382	ABBFA_RS11905	ABBFA_002411	NC_011595.1:2559128-2559356	AB-307-70-MM	AB-307-MM-2	OK	3779.17	345.496		10.9384	-3.45133	-3.75894	0.0007	0.0408864	yes	benzoate/H(+) symporter BenE
	gene345	ABBFA_RS01730	ABBFA_000343	NC_011595.1:370976-372793	AB-307-70-MM	AB-307-MM-2	OK	181.954	16.8659		10.7883	-3.43139	-2.7172	0.01725	0.326274	no	pilus assembly protein PilW
	gene346	ABBFA_RS01735	ABBFA_000344	NC_011595.1:370976-372793	AB-307-70-MM	AB-307-MM-2	OK	191.278	17.7875		10.7535	-3.42673	-2.07798	0.0877	0.779556	no	hypothetical protein / putative type IV fimbrial biogenesis protein
	gene322	ABBFA_RS01615	ABBFA_000321	NC_011595.1:343405-345842	AB-307-70-MM	AB-307-MM-2	OK	377.427	35.6165		10.597	-3.40558	-1.58	0.27365	0.999027	no	hypothetical protein / pilus assembly protein, PilO / putative membrane protein (ComO)
	gene1686	ABBFA_RS08425	ABBFA_001702	NC_011595.1:1824230-1825145	AB-307-70-MM	AB-307-MM-2	OK	28.8928	2.81687		10.2571	-3.35855	-3.69089	0.00235	0.0870559	no	alpha/beta hydrolase
	gene324	ABBFA_RS01625	ABBFA_000323	NC_011595.1:346442-348608	AB-307-70-MM	AB-307-MM-2	OK	309.992	30.5338		10.1524	-3.34375	-3.36095	0.00445	0.134745	no	type IV pilus secretin PilQ
	gene334	ABBFA_RS01675	ABBFA_000333	NC_011595.1:361405-361879	AB-307-70-MM	AB-307-MM-2	OK	12684.9	1263.5		10.0395	-3.32762	-2.64337	0.0254	0.40943	no	prepilin-type cleavage/methylation domain-containing protein
	gene3384+B1724:R1750	ABBFA_RS16915		NC_011595.1:3625100-3625466	AB-307-70-MM	AB-307-MM-2	OK	191.992	19.3386		9.92792	-3.31149	-3.8841	0.0008	0.0443342	yes	DUF4902 domain-containing protein (138 aa)
	gene657	ABBFA_RS03290		NC_011595.1:681994-684073	AB-307-70-MM	AB-307-MM-2	OK	814.4	84.9987		9.58132	-3.26023	-2.69063	0.0248	0.403074	no	methyl-accepting chemotaxis protein
	gene540	ABBFA_RS02705		NC_011595.1:558899-560093	AB-307-70-MM	AB-307-MM-2	OK	816.689	87.0713		9.37954	-3.22952	-3.19923	0.004	0.125175	no	hypothetical protein / putative lipid protein
	gene3234	ABBFA_RS16165		NC_011595.1:3469913-3469989	AB-307-70-MM	AB-307-MM-2	OK	18467.5	1993.36		9.26451	-3.21171	-1.30423	0.3352	0.999027	no	tRNA-Gly
	gene658	ABBFA_RS03295		NC_011595.1:684219-689201	AB-307-70-MM	AB-307-MM-2	OK	312.963	33.8505		9.24545	-3.20874	-2.63327	0.02625	0.415794	no	hybrid sensor histidine kinase/response regulator
	gene3086	ABBFA_RS15425		NC_011595.1:3307760-3309125	AB-307-70-MM	AB-307-MM-2	OK	193.525	20.9546		9.23544	-3.20718	-3.54674	0.00145	0.0630275	no	hypothetical protein / Tfp pilus assembly protein FimV
	gene3087	ABBFA_RS15430		NC_011595.1:3309184-3310447	AB-307-70-MM	AB-307-MM-2	OK	292.634	35.5071		8.24156	-3.04292	-3.28746	0.00175	0.070411	no	hypothetical protein / hypothetical protein
	gene2987	ABBFA_RS14930		NC_011595.1:3198286-3198850	AB-307-70-MM	AB-307-MM-2	OK	62.2451	7.66345		8.12233	-3.02189	-3.31775	0.00565	0.160226	no	TetR/AcrR family transcriptional regulator
	gene343	ABBFA_RS01720		NC_011595.1:369948-370976	AB-307-70-MM	AB-307-MM-2	OK	184.319	22.8863		8.05368	-3.00965	-2.55147	0.02025	0.359844	no	prepilin-type cleavage/methylation
	gene1594	ABBFA_RS07965		NC_011595.1:1726188-1726365	AB-307-70-MM	AB-307-MM-2	OK	1311.65	165.515		7.92466	-2.98635	-3.50817	0.0018	0.0717209	no	3-oxoadipate CoA-transferase
	gene2506	ABBFA_RS12525		NC_011595.1:2703462-2704146	AB-307-70-MM	AB-307-MM-2	OK	518.733	77.3579		6.70562	-2.74537	-3.00554	0.0058	0.162907	no	hypothetical protein / hypothetical protein
	gene1553	ABBFA_RS07760		NC_011595.1:1681977-1682430	AB-307-70-MM	AB-307-MM-2	OK	444.116	66.3186		6.6967	-2.74345	-3.26095	0.00215	0.0812574	no	3-oxoadipate CoA-transferase
	gene914	ABBFA_RS04565		NC_011595.1:989596-990205	AB-307-70-MM	AB-307-MM-2	OK	31.3039	4.78394		6.54354	-2.71007	-2.99472	0.009	0.218465	no	alpha/beta hydrolase
	gene158	ABBFA_RS00795		NC_011595.1:178711-179509	AB-307-70-MM	AB-307-MM-2	OK	539.255	82.9329		6.5023	-2.70095	-2.81248	0.00725	0.187261	no	MBL fold metallo-hydrolase
	gene654	ABBFA_RS03275		NC_011595.1:680581-680965	AB-307-70-MM	AB-307-MM-2	OK	893.236	140.095		6.37593	-2.67263	-3.01493	0.0071	0.18478	no	response regulator
	gene2857	ABBFA_RS14280		NC_011595.1:3059446-3060433	AB-307-70-MM	AB-307-MM-2	OK	117.633	18.7812		6.26334	-2.64693	-3.19942	0.0043	0.13156	no	DUF1852 domain-containing protein
	gene3275	ABBFA_RS16370		NC_011595.1:3510146-3511568	AB-307-70-MM	AB-307-MM-2	OK	157.938	25.9685		6.08191	-2.60452	-2.93857	0.00685	0.180328	no	sigma-54-dependent Fis family transcriptional regulator
	gene3180	ABBFA_RS15895		NC_011595.1:3413429-3413514	AB-307-70-MM	AB-307-MM-2	OK	16355	2707.37		6.04092	-2.59477	-1.74632	0.159	0.977876	no	tRNA-Leu
	gene659	ABBFA_RS03300		NC_011595.1:684219-689201	AB-307-70-MM	AB-307-MM-2	OK	386.072	64.9641		5.94285	-2.57116	-0.728049	0.5413	0.999027	no	hypothetical protein / hypothetical protein
	gene2025	tauB		NC_011595.1:2180131-2181792	AB-307-70-MM	AB-307-MM-2	OK	56.5038	9.65554		5.85196	-2.54892	-1.97654	0.05345	0.619228	no	tauB
	gene586	ABBFA_RS02935		NC_011595.1:606084-606465	AB-307-70-MM	AB-307-MM-2	OK	292.213	50.8667		5.74468	-2.52223	-3.03154	0.00625	0.170424	no	hypothetical protein
	gene347	ABBFA_RS01740		NC_011595.1:372804-376659	AB-307-70-MM	AB-307-MM-2	OK	221.97	38.7963		5.72142	-2.51638	-2.45576	0.0199	0.357643	no	pilus assembly protein PilY
	gene1760	ABBFA_RS08795		NC_011595.1:1909634-1909880	AB-307-70-MM	AB-307-MM-2	OK	17.4782	3.15478		5.54023	-2.46995	-1.33801	0.25005	0.999027	no	ferredoxin family protein
	gene1554	ABBFA_RS07765		NC_011595.1:1682432-1682969	AB-307-70-MM	AB-307-MM-2	OK	249.263	46.1469		5.40151	-2.43336	-2.93673	0.00725	0.187261	no	beta-ketoadipyl CoA thiolase
	gene836	ABBFA_RS04175		NC_011595.1:905934-906717	AB-307-70-MM	AB-307-MM-2	OK	574.056	108.721		5.28008	-2.40056	-2.32433	0.035	0.495592	no	SDR family oxidoreductase
	gene2024	ABBFA_RS10115		NC_011595.1:2180131-2181792	AB-307-70-MM	AB-307-MM-2	OK	70.0745	13.3044		5.26702	-2.39699	-2.21301	0.03495	0.495225	no	taurine ABC transporter permease
	gene3256	ABBFA_RS16275		NC_011595.1:3488602-3490082	AB-307-70-MM	AB-307-MM-2	OK	119.214	22.9406		5.19664	-2.37758	-1.73592	0.107	0.854025	no	TetR/AcrR family transcriptional regulator
	gene655	ABBFA_RS03280		NC_011595.1:680988-681351	AB-307-70-MM	AB-307-MM-2	OK	1477.38	285.007		5.18366	-2.37397	-2.50011	0.01625	0.313415	no	response regulator
	gene3184	ABBFA_RS15915		NC_011595.1:3416739-3418828	AB-307-70-MM	AB-307-MM-2	OK	148.3	28.8479		5.14076	-2.36198	-2.05453	0.04325	0.556458	no	type II secretion system protein F
	gene1593	ABBFA_RS07960		NC_011595.1:1724953-1726153	AB-307-70-MM	AB-307-MM-2	OK	164.016	31.9522		5.13317	-2.35985	-2.6204	0.01795	0.337034	no	3-oxoadipyl-CoA thiolase
	gene1555	ABBFA_RS07770		NC_011595.1:1682971-1685109	AB-307-70-MM	AB-307-MM-2	OK	177.478	35.0422		5.06469	-2.34048	-1.78474	0.1043	0.84592	no	3-carboxy-cis,cis-muconate cycloisomerase
	gene3183	ABBFA_RS15910		NC_011595.1:3414997-3416710	AB-307-70-MM	AB-307-MM-2	OK	120.916	23.9567		5.04727	-2.33551	-2.6009	0.01435	0.292404	no	type IV-A pilus assembly ATPase PilB
	gene1650	ABBFA_RS08245		NC_011595.1:1780556-1781015	AB-307-70-MM	AB-307-MM-2	OK	11.336	2.27085		4.99196	-2.3196	-1.75487	0.1469	0.953065	no	EamA-like transporter family protein
	gene159	ABBFA_RS00800		NC_011595.1:179600-179966	AB-307-70-MM	AB-307-MM-2	OK	231.263	47.3462		4.88451	-2.28821	-2.71579	0.01215	0.261849	no	zinc/iron-chelating domain-containing protein
	gene1113	ABBFA_RS05560		NC_011595.1:1226080-1226398	AB-307-70-MM	AB-307-MM-2	OK	8.47476	1.74865		4.84646	-2.27693	-1.22368	0.2709	0.999027	no	AzlD domain-containing protein
	gene1434	ABBFA_RS07165		NC_011595.1:1562819-1565093	AB-307-70-MM	AB-307-MM-2	OK	127.213	26.3496		4.82789	-2.2714	-2.40966	0.02105	0.36833	no	hypothetical protein
	gene2878	ABBFA_RS14385		NC_011595.1:3083676-3083753	AB-307-70-MM	AB-307-MM-2	OK	16869.5	3505.75		4.81195	-2.26662	-1.09324	0.37665	0.999027	no	tRNA-Arg
	gene2852	ABBFA_RS14255		NC_011595.1:3055000-3055285	AB-307-70-MM	AB-307-MM-2	OK	15.9088	3.31489		4.79919	-2.2628	-1.52041	0.1697	0.999027	no	hypothetical protein
	gene1391	ABBFA_RS06950		NC_011595.1:1510544-1510772	AB-307-70-MM	AB-307-MM-2	OK	18.3901	3.88198		4.7373	-2.24406	-1.20602	0.27345	0.999027	no	hypothetical protein
	gene1780	ABBFA_RS08895		NC_011595.1:1931310-1932297	AB-307-70-MM	AB-307-MM-2	OK	179.747	38.686		4.64631	-2.21609	-2.44623	0.0235	0.389331	no	lipoyl synthase
	gene2877	ABBFA_RS14380		NC_011595.1:3083567-3083643	AB-307-70-MM	AB-307-MM-2	OK	9233.74	1993.36		4.63225	-2.21171	-0.822772	0.4978	0.999027	no	tRNA-His
	gene1557	ABBFA_RS07780		NC_011595.1:1685151-1686507	AB-307-70-MM	AB-307-MM-2	OK	93.019	20.3399		4.57323	-2.19321	-2.55157	0.0157	0.307421	no	aromatic acid/H+ symport family MFS transporter
	gene1702	ABBFA_RS08505		NC_011595.1:1844564-1845299	AB-307-70-MM	AB-307-MM-2	OK	697.162	153.967		4.528	-2.17888	-2.14932	0.04865	0.590463	no	pilus assembly protein
	gene2129	ABBFA_RS10640		NC_011595.1:2296192-2297407	AB-307-70-MM	AB-307-MM-2	OK	32.1223	7.15183		4.49148	-2.16719	-2.7009	0.01305	0.272671	no	4-hydroxybenzoate 3-monooxygenase
	gene349	ABBFA_RS01750		NC_011595.1:376669-377574	AB-307-70-MM	AB-307-MM-2	OK	151.846	33.8191		4.48995	-2.1667	-1.6635	0.1209	0.892853	no	pilus assembly protein PilE
	gene915	ABBFA_RS04570		NC_011595.1:990235-991243	AB-307-70-MM	AB-307-MM-2	OK	63.7975	14.2411		4.47982	-2.16344	-2.59345	0.01545	0.304848	no	sulfate ABC transporter substrate-binding protein
	gene1556	ABBFA_RS07775		NC_011595.1:1682971-1685109	AB-307-70-MM	AB-307-MM-2	OK	148.361	33.2239		4.46549	-2.15881	-1.12394	0.3037	0.999027	no	3-oxoadipate enol-lactonase
	gene1705	ABBFA_RS08520		NC_011595.1:1849034-1850012	AB-307-70-MM	AB-307-MM-2	OK	423.733	95.6021		4.43226	-2.14804	-2.08598	0.0554	0.629919	no	DUF4882 domain-containing protein
	gene3133	ABBFA_RS15660		NC_011595.1:3355359-3356364	AB-307-70-MM	AB-307-MM-2	OK	75.0525	16.9623		4.42467	-2.14557	-2.58381	0.015	0.301172	no	DUF4062 domain-containing protein
	gene32	ABBFA_RS00165		NC_011595.1:40527-41628	AB-307-70-MM	AB-307-MM-2	OK	124.2	28.1697		4.40899	-2.14045	-2.50086	0.0166	0.318076	no	efflux RND transporter periplasmic adaptor subunit
	gene1701	ABBFA_RS08500		NC_011595.1:1843942-1844476	AB-307-70-MM	AB-307-MM-2	OK	18700.7	4395.59		4.25442	-2.08896	-1.51449	0.17605	0.999027	no	type 1 fimbrial protein
	gene2694	ABBFA_RS13470		NC_011595.1:2892713-2893832	AB-307-70-MM	AB-307-MM-2	OK	125.906	29.7076		4.23817	-2.08344	-2.43331	0.01795	0.337034	no	twitching motility protein PilT
	gene2693	ABBFA_RS13465		NC_011595.1:2891648-2892686	AB-307-70-MM	AB-307-MM-2	OK	124.801	29.612		4.21454	-2.07538	-2.42624	0.0216	0.37319	no	type IV pili twitching motility protein PilT
	gene3386	ABBFA_RS16925		NC_011595.1:3626188-3627541	AB-307-70-MM	AB-307-MM-2	OK	417.252	99.4088		4.19733	-2.06947	-2.0556	0.05445	0.62402	no	MFS transporter
	gene1703	ABBFA_RS08510		NC_011595.1:1845356-1848922	AB-307-70-MM	AB-307-MM-2	OK	237.428	56.6686		4.18976	-2.06687	-1.66627	0.10625	0.851989	no	fimbrial biogenesis outer membrane usher protein
	gene233	ABBFA_RS01170		NC_011595.1:264898-265177	AB-307-70-MM	AB-307-MM-2	OK	24.0722	5.79794		4.15185	-2.05375	-1.51709	0.1834	0.999027	no	hypothetical protein / 91% identity with type I restriction endonuclease subunit M
	gene2228	ABBFA_RS11135		NC_011595.1:2402144-2402576	AB-307-70-MM	AB-307-MM-2	OK	307.866	76.1143		4.04479	-2.01606	-2.43757	0.01895	0.349115	no	SRPBCC family protein
	gene2662	ABBFA_RS13310		NC_011595.1:2853428-2855069	AB-307-70-MM	AB-307-MM-2	OK	616.251	153.631		4.01124	-2.00404	-1.89685	0.0621	0.667421	no	malate:quinone oxidoreductase
	gene409	ABBFA_RS02050		NC_011595.1:440933-442694	AB-307-70-MM	AB-307-MM-2	OK	140.756	35.2622		3.9917	-1.997	-2.14882	0.0431	0.55592	no
	gene3331	ABBFA_RS16650		NC_011595.1:3569733-3570888	AB-307-70-MM	AB-307-MM-2	OK	233.582	59.3717		3.93423	-1.97608	-2.1221	0.04395	0.55813	no
	gene1685	ABBFA_RS08420		NC_011595.1:1823339-1824200	AB-307-70-MM	AB-307-MM-2	OK	17.8238	4.55591		3.91224	-1.96799	-2.32594	0.0248	0.403074	no
	gene1649	ABBFA_RS08240		NC_011595.1:1780112-1780547	AB-307-70-MM	AB-307-MM-2	OK	5.74621	1.48535		3.86859	-1.95181	-1.28619	0.23495	0.999027	no
	gene232	ABBFA_RS01165		NC_011595.1:264309-264792	AB-307-70-MM	AB-307-MM-2	OK	247.146	64.591		3.82632	-1.93596	-2.33804	0.0267	0.420009	no
	gene1143	ABBFA_RS05710		NC_011595.1:1257075-1258833	AB-307-70-MM	AB-307-MM-2	OK	49.7131	13.042		3.81177	-1.93046	-2.32776	0.0256	0.410879	no
	gene348	ABBFA_RS01745		NC_011595.1:376669-377574	AB-307-70-MM	AB-307-MM-2	OK	124.623	32.7149		3.80937	-1.92955	-1.56323	0.1324	0.920931	no
	gene476	ABBFA_RS02385		NC_011595.1:494592-497016	AB-307-70-MM	AB-307-MM-2	OK	7980.94	2095.26		3.80905	-1.92943	-1.54699	0.13855	0.936112	no
	gene96	ABBFA_RS00485		NC_011595.1:110721-111057	AB-307-70-MM	AB-307-MM-2	OK	2163.89	575.887		3.75749	-1.90977	-1.86392	0.08155	0.749516	no
	gene970	ABBFA_RS04845		NC_011595.1:1048982-1050161	AB-307-70-MM	AB-307-MM-2	OK	12.0519	3.24878		3.70967	-1.89129	-2.25229	0.033	0.48017	no
	gene3235	ABBFA_RS16170		NC_011595.1:3470026-3470110	AB-307-70-MM	AB-307-MM-2	OK	22464.2	6061.49		3.70605	-1.88989	-1.45201	0.21	0.999027	no
	gene3093	ABBFA_RS15460		NC_011595.1:3314434-3314800	AB-307-70-MM	AB-307-MM-2	OK	278.17	76.6876		3.62731	-1.8589	-2.23073	0.0343	0.490068	no
	gene1558	ABBFA_RS07785		NC_011595.1:1686522-1686936	AB-307-70-MM	AB-307-MM-2	OK	85.2312	23.646		3.60447	-1.84979	-2.32216	0.0204	0.36064	no
	gene2023	ABBFA_RS10110		NC_011595.1:2179241-2180123	AB-307-70-MM	AB-307-MM-2	OK	64.1937	17.8697		3.59232	-1.84492	-2.19428	0.037	0.509524	no
	gene2061	ABBFA_RS10300		NC_011595.1:2218714-2219353	AB-307-70-MM	AB-307-MM-2	OK	25.0931	6.99607		3.58674	-1.84267	-2.19404	0.0362	0.504591	no
	gene629	ABBFA_RS03150		NC_011595.1:653780-653939	AB-307-70-MM	AB-307-MM-2	OK	26.0533	7.40512		3.51828	-1.81487	-0.736994	0.4422	0.999027	no
	gene1728	ABBFA_RS08635		NC_011595.1:1874197-1874548	AB-307-70-MM	AB-307-MM-2	OK	98.6683	28.1056		3.51063	-1.81173	-2.26139	0.02385	0.393229	no
	gene1816	ABBFA_RS09075		NC_011595.1:1963219-1964107	AB-307-70-MM	AB-307-MM-2	OK	63.3544	18.0856		3.50303	-1.80861	-2.1489	0.0406	0.537499	no
	gene1767	ABBFA_RS08830		NC_011595.1:1916197-1917115	AB-307-70-MM	AB-307-MM-2	OK	39.2711	11.3976		3.44556	-1.78474	-2.24307	0.03515	0.49669	no
	gene2124	ABBFA_RS10615		NC_011595.1:2289982-2291137	AB-307-70-MM	AB-307-MM-2	OK	3.19975	0.931842		3.43379	-1.7798	-1.56969	0.1429	0.944729	no
	gene310	ABBFA_RS01555		NC_011595.1:331093-332095	AB-307-70-MM	AB-307-MM-2	OK	106.905	31.2099		3.42536	-1.77625	-2.0877	0.04745	0.582084	no
	gene2856	ABBFA_RS14275		NC_011595.1:3058381-3059425	AB-307-70-MM	AB-307-MM-2	OK	151.217	44.2628		3.41635	-1.77245	-2.04127	0.0364	0.505665	no
	gene1704	ABBFA_RS08515		NC_011595.1:1845356-1848922	AB-307-70-MM	AB-307-MM-2	OK	258.3	75.7854		3.40831	-1.76905	-0.903756	0.2281	0.999027	no
	gene461	ABBFA_RS02310		NC_011595.1:479395-480886	AB-307-70-MM	AB-307-MM-2	OK	460.58	135.362		3.40258	-1.76663	-1.71018	0.1116	0.868141	no
	gene1620	ABBFA_RS08095		NC_011595.1:1751186-1752733	AB-307-70-MM	AB-307-MM-2	OK	4.64082	1.36434		3.40151	-1.76617	-1.31805	0.2093	0.999027	no
	gene1755	ABBFA_RS08770		NC_011595.1:1905194-1907294	AB-307-70-MM	AB-307-MM-2	OK	30.7484	9.0533		3.39637	-1.764	-0.747276	0.45305	0.999027	no
	gene2257	ABBFA_RS11280		NC_011595.1:2438700-2439336	AB-307-70-MM	AB-307-MM-2	OK	2.85853	0.844942		3.38311	-1.75835	-1.1452	0.2696	0.999027	no
	gene106	ABBFA_RS00535		NC_011595.1:120189-121023	AB-307-70-MM	AB-307-MM-2	OK	391.934	116.164		3.37397	-1.75444	-1.87882	0.06795	0.694705	no
	gene1295	ABBFA_RS06470		NC_011595.1:1404985-1405549	AB-307-70-MM	AB-307-MM-2	OK	426.183	126.613		3.36603	-1.75104	-1.86888	0.07995	0.743709	no
	gene33	ABBFA_RS00170		NC_011595.1:41630-44756	AB-307-70-MM	AB-307-MM-2	OK	99.1494	29.5699		3.35305	-1.74548	-1.86095	0.063	0.67201	no
	gene1684	ABBFA_RS08415		NC_011595.1:1822451-1823294	AB-307-70-MM	AB-307-MM-2	OK	21.285	6.43213		3.30917	-1.72647	-2.0921	0.0483	0.587602	no
	gene1331	ABBFA_RS06650		NC_011595.1:1449496-1449925	AB-307-70-MM	AB-307-MM-2	OK	94.8028	28.8714		3.28362	-1.71529	-2.12554	0.04395	0.55813	no
	gene1607	ABBFA_RS08030		NC_011595.1:1739266-1740163	AB-307-70-MM	AB-307-MM-2	OK	75.2233	23.0935		3.25734	-1.70369	-2.03606	0.04925	0.594237	no
	gene2059	ABBFA_RS10290		NC_011595.1:2215203-2218072	AB-307-70-MM	AB-307-MM-2	OK	39.3934	12.3765		3.18292	-1.67035	-0.965255	0.334	0.999027	no
	gene821	ABBFA_RS04100		NC_011595.1:891481-892345	AB-307-70-MM	AB-307-MM-2	OK	204.91	64.4517		3.17928	-1.6687	-1.9033	0.04475	0.563417	no
	gene2865	ABBFA_RS14320		NC_011595.1:3069234-3070545	AB-307-70-MM	AB-307-MM-2	OK	16.4044	5.17078		3.17252	-1.66563	-2.10184	0.03825	0.518063	no
	gene1955	ABBFA_RS09770		NC_011595.1:2107385-2107922	AB-307-70-MM	AB-307-MM-2	OK	745.987	236.458		3.15484	-1.65756	-1.77166	0.07965	0.743352	no
	gene1944	ABBFA_RS09715		NC_011595.1:2098580-2098766	AB-307-70-MM	AB-307-MM-2	OK	1433.21	457.879		3.13011	-1.64621	-1.96786	0.05785	0.639117	no
	gene1901	ABBFA_RS09500		NC_011595.1:2054207-2054549	AB-307-70-MM	AB-307-MM-2	OK	217.935	69.6578		3.12865	-1.64554	-2.05349	0.0418	0.54635	no
	gene1519	ABBFA_RS07590		NC_011595.1:1641433-1644356	AB-307-70-MM	AB-307-MM-2	OK	736.589	235.661		3.12563	-1.64415	-0.118472	0.50175	0.999027	no
	gene1802	ABBFA_RS09005		NC_011595.1:1951338-1951563	AB-307-70-MM	AB-307-MM-2	OK	200.584	64.5252		3.10861	-1.63627	-1.99248	0.05595	0.629974	no
	gene3387	ABBFA_RS16930		NC_011595.1:3627660-3628686	AB-307-70-MM	AB-307-MM-2	OK	752.065	243.131		3.09325	-1.62912	-1.58099	0.1348	0.925063	no
	gene2451	ABBFA_RS12250		NC_011595.1:2642731-2643994	AB-307-70-MM	AB-307-MM-2	OK	45.9883	14.8746		3.09173	-1.62842	-1.9389	0.06065	0.658028	no
	gene935	ABBFA_RS04670		NC_011595.1:1007738-1008176	AB-307-70-MM	AB-307-MM-2	OK	435.305	141.985		3.06585	-1.61629	-1.87666	0.05395	0.621635	no
	gene1037	ABBFA_RS05180		NC_011595.1:1132150-1132888	AB-307-70-MM	AB-307-MM-2	OK	71.4768	23.3309		3.06361	-1.61523	-2.00821	0.0436	0.557019	no
	gene7	ABBFA_RS00040		NC_011595.1:9865-10870	AB-307-70-MM	AB-307-MM-2	OK	42.2339	13.8212		3.05573	-1.61152	-2.0244	0.04475	0.563417	no
	gene3255	ABBFA_RS16270		NC_011595.1:3488602-3490082	AB-307-70-MM	AB-307-MM-2	OK	79.4968	26.0186		3.05538	-1.61135	-1.28623	0.21635	0.999027	no
	gene1027	ABBFA_RS05130		NC_011595.1:1119072-1122923	AB-307-70-MM	AB-307-MM-2	OK	316.265	103.566		3.05375	-1.61059	-1.16343	0.23905	0.999027	no
	gene1763	ABBFA_RS08810		NC_011595.1:1912647-1913997	AB-307-70-MM	AB-307-MM-2	OK	79.9132	26.4431		3.02208	-1.59554	-1.89253	0.06875	0.698025	no
	gene1559	ABBFA_RS07790		NC_011595.1:1686946-1687672	AB-307-70-MM	AB-307-MM-2	OK	102.259	34.2189		2.98838	-1.57937	-1.88994	0.06415	0.678459	no
	gene1758	ABBFA_RS08785		NC_011595.1:1907295-1908150	AB-307-70-MM	AB-307-MM-2	OK	15.3622	5.17035		2.97121	-1.57106	-1.88633	0.07445	0.72579	no
	gene1518	ABBFA_RS07585		NC_011595.1:1641433-1644356	AB-307-70-MM	AB-307-MM-2	OK	1666.77	562.654		2.96234	-1.56673	-0.82551	0.463	0.999027	no
	gene3390	ABBFA_RS16945		NC_011595.1:3630632-3632282	AB-307-70-MM	AB-307-MM-2	OK	563.043	190.162		2.96086	-1.56602	-1.47148	0.13135	0.918244	no
	gene1609	ABBFA_RS08040		NC_011595.1:1741482-1742721	AB-307-70-MM	AB-307-MM-2	OK	72.5158	24.5303		2.95617	-1.56373	-1.84535	0.0768	0.7317	no
	gene2469	ABBFA_RS12340		NC_011595.1:2668606-2670993	AB-307-70-MM	AB-307-MM-2	OK	161.957	55.1378		2.93731	-1.5545	-1.1414	0.27905	0.999027	no
	gene524	ABBFA_RS02625		NC_011595.1:542358-542802	AB-307-70-MM	AB-307-MM-2	OK	632.965	215.521		2.93691	-1.5543	-1.67327	0.10895	0.85923	no
	gene825	ABBFA_RS04120		NC_011595.1:895921-896416	AB-307-70-MM	AB-307-MM-2	OK	131.68	44.8388		2.93674	-1.55421	-1.92812	0.0514	0.608046	no
	gene2505	ABBFA_RS12520		NC_011595.1:2703197-2703461	AB-307-70-MM	AB-307-MM-2	OK	403.192	137.36		2.93529	-1.55351	-1.93075	0.0496	0.595664	no
	gene2510	ABBFA_RS12545		NC_011595.1:2706222-2707670	AB-307-70-MM	AB-307-MM-2	OK	21.1432	7.20655		2.93389	-1.55281	-0.682308	0.40515	0.999027	no
	gene2798	ABBFA_RS13985		NC_011595.1:2993212-2994166	AB-307-70-MM	AB-307-MM-2	OK	306.838	105.056		2.92071	-1.54632	-1.66747	0.10475	0.847564	no
	gene1517	ABBFA_RS07580		NC_011595.1:1641433-1644356	AB-307-70-MM	AB-307-MM-2	OK	1718	593.688		2.89378	-1.53295	-0.821722	0.38135	0.999027	no
	gene1732	ABBFA_RS08655		NC_011595.1:1878169-1879228	AB-307-70-MM	AB-307-MM-2	OK	73.8445	25.5191		2.8937	-1.53291	-1.83528	0.06845	0.696863	no
	gene1991	ABBFA_RS09950		NC_011595.1:2142451-2143192	AB-307-70-MM	AB-307-MM-2	OK	46.4946	16.0849		2.89057	-1.53136	-1.91769	0.0666	0.690517	no
	gene3415	ABBFA_RS17070		NC_011595.1:3659117-3660705	AB-307-70-MM	AB-307-MM-2	OK	307.676	106.478		2.88957	-1.53086	-0.643861	0.3802	0.999027	no
	gene1515	ABBFA_RS07570		NC_011595.1:1641018-1641315	AB-307-70-MM	AB-307-MM-2	OK	1349.47	468.185		2.88234	-1.52724	-1.64345	0.12335	0.897501	no
	gene3185	ABBFA_RS15920		NC_011595.1:3416739-3418828	AB-307-70-MM	AB-307-MM-2	OK	99.489	34.549		2.87965	-1.52589	-0.972549	0.35365	0.999027	no
	gene1238	ABBFA_RS06185		NC_011595.1:1345804-1346206	AB-307-70-MM	AB-307-MM-2	OK	51.2156	18.0774		2.83313	-1.50239	-1.83175	0.0809	0.746211	no
	gene39	ABBFA_RS00200		NC_011595.1:48707-49898	AB-307-70-MM	AB-307-MM-2	OK	53.3833	18.8781		2.82779	-1.49967	-1.78894	0.08055	0.745323	no
	gene2992	ABBFA_RS14955		NC_011595.1:3205612-3205948	AB-307-70-MM	AB-307-MM-2	OK	50.8852	18.021		2.82366	-1.49757	-1.68208	0.11015	0.862408	no
	gene2385	ABBFA_RS11920		NC_011595.1:2562194-2563157	AB-307-70-MM	AB-307-MM-2	OK	6.50973	2.31541		2.81148	-1.49133	-1.52345	0.14515	0.949804	no
	gene3495	ABBFA_RS17470		NC_011595.1:3747517-3748474	AB-307-70-MM	AB-307-MM-2	OK	40.207	14.3318		2.80544	-1.48823	-1.88049	0.0674	0.692526	no
	gene1232	ABBFA_RS06155		NC_011595.1:1340052-1340607	AB-307-70-MM	AB-307-MM-2	OK	5.73455	2.04594		2.80289	-1.48692	-1.22739	0.2311	0.999027	no
	gene3388	ABBFA_RS16935		NC_011595.1:3628698-3629472	AB-307-70-MM	AB-307-MM-2	OK	556.549	198.966		2.79721	-1.48399	-1.54787	0.10185	0.837614	no
	gene1239	ABBFA_RS06190		NC_011595.1:1346219-1346708	AB-307-70-MM	AB-307-MM-2	OK	10.3122	3.70389		2.78415	-1.47724	-1.32533	0.2045	0.999027	no
	gene3294	ABBFA_RS16465		NC_011595.1:3529611-3530490	AB-307-70-MM	AB-307-MM-2	OK	22.1188	7.95518		2.78043	-1.47531	-1.85854	0.06645	0.690006	no
	gene1801	ABBFA_RS09000		NC_011595.1:1950785-1951160	AB-307-70-MM	AB-307-MM-2	OK	405.871	146.138		2.77731	-1.47369	-1.75565	0.09015	0.788818	no
	gene1673	ABBFA_RS08360		NC_011595.1:1810411-1811380	AB-307-70-MM	AB-307-MM-2	OK	5.89972	2.13386		2.76481	-1.46718	-1.4688	0.17125	0.999027	no
	gene1029	ABBFA_RS05140		NC_011595.1:1122938-1123955	AB-307-70-MM	AB-307-MM-2	OK	137.134	49.7009		2.75919	-1.46424	-1.69531	0.08025	0.744558	no
	gene1450	ABBFA_RS07245		NC_011595.1:1576960-1577422	AB-307-70-MM	AB-307-MM-2	OK	190.818	69.2258		2.75646	-1.46281	-1.74838	0.08495	0.769076	no
	gene3504	ABBFA_RS17515		NC_011595.1:3754951-3755938	AB-307-70-MM	AB-307-MM-2	OK	13.1925	4.81568		2.73949	-1.4539	-1.77035	0.09015	0.788818	no
	gene2957	ABBFA_RS14780		NC_011595.1:3164090-3165276	AB-307-70-MM	AB-307-MM-2	OK	192.233	70.1807		2.73911	-1.45371	-1.15036	0.27885	0.999027	no
	gene730	ABBFA_RS03655		NC_011595.1:760894-761572	AB-307-70-MM	AB-307-MM-2	OK	139.281	50.8904		2.73688	-1.45253	-1.6993	0.10935	0.860404	no
	gene2526	ABBFA_RS12625		NC_011595.1:2717196-2718274	AB-307-70-MM	AB-307-MM-2	OK	9.88099	3.6148		2.73348	-1.45074	-1.34677	0.1873	0.999027	no
	gene1497	ABBFA_RS07480		NC_011595.1:1627002-1627863	AB-307-70-MM	AB-307-MM-2	OK	69.3506	25.4371		2.72636	-1.44697	-1.7223	0.09045	0.789997	no
	gene560	ABBFA_RS02805		NC_011595.1:576256-576826	AB-307-70-MM	AB-307-MM-2	OK	392.356	145.06		2.70478	-1.43552	-1.52529	0.14465	0.949251	no
	gene1840	ABBFA_RS09195		NC_011595.1:1991682-1992975	AB-307-70-MM	AB-307-MM-2	OK	28.7111	10.6242		2.70242	-1.43426	-1.81171	0.0765	0.7317	no
	gene2361	ABBFA_RS11800		NC_011595.1:2536238-2536655	AB-307-70-MM	AB-307-MM-2	OK	579.219	214.498		2.70035	-1.43314	-1.51506	0.15175	0.962066	no
	gene1522	ABBFA_RS07605		NC_011595.1:1645698-1646703	AB-307-70-MM	AB-307-MM-2	OK	145.263	53.8711		2.69649	-1.43108	-1.58434	0.1153	0.88158	no
	gene971	ABBFA_RS04850		NC_011595.1:1050257-1051139	AB-307-70-MM	AB-307-MM-2	OK	253.313	94.1384		2.69086	-1.42807	-1.54044	0.1412	0.941944	no
	gene1677	ABBFA_RS08380		NC_011595.1:1816701-1817250	AB-307-70-MM	AB-307-MM-2	OK	4.6579	1.73197		2.68937	-1.42727	-1.01986	0.35475	0.999027	no
	gene2218	ABBFA_RS11085		NC_011595.1:2390774-2393605	AB-307-70-MM	AB-307-MM-2	OK	12.3803	4.61223		2.68423	-1.42451	-1.0664	0.3081	0.999027	no
	gene2287	ABBFA_RS11430		NC_011595.1:2467763-2468153	AB-307-70-MM	AB-307-MM-2	OK	12.7269	4.76266		2.67223	-1.41804	-1.23017	0.2537	0.999027	no
	gene660	ABBFA_RS03305		NC_011595.1:689456-690848	AB-307-70-MM	AB-307-MM-2	OK	913.406	341.915		2.67144	-1.41762	-1.23681	0.20925	0.999027	no
	gene1028	ABBFA_RS05135		NC_011595.1:1119072-1122923	AB-307-70-MM	AB-307-MM-2	OK	213.271	79.9293		2.66825	-1.41589	-0.748988	0.43975	0.999027	no
	gene2341	ABBFA_RS11700		NC_011595.1:2511147-2512506	AB-307-70-MM	AB-307-MM-2	OK	18.2158	6.83637		2.66454	-1.41389	-1.80671	0.07205	0.714936	no
	gene2051	ABBFA_RS10250		NC_011595.1:2208352-2208784	AB-307-70-MM	AB-307-MM-2	OK	6.63862	2.50376		2.65146	-1.40679	-1.00522	0.36485	0.999027	no
	gene934	ABBFA_RS04665		NC_011595.1:1007295-1007724	AB-307-70-MM	AB-307-MM-2	OK	92.286	34.9496		2.64055	-1.40084	-1.74078	0.09645	0.816403	no
	gene176	ABBFA_RS00885		NC_011595.1:197728-198466	AB-307-70-MM	AB-307-MM-2	OK	12.1746	4.61998		2.63521	-1.39792	-1.58462	0.1334	0.920931	no
	gene1970	ABBFA_RS09845		NC_011595.1:2122866-2123412	AB-307-70-MM	AB-307-MM-2	OK	42.2446	16.0613		2.63021	-1.39517	-1.76587	0.08015	0.743966	no
	gene1560	ABBFA_RS07795		NC_011595.1:1687686-1688316	AB-307-70-MM	AB-307-MM-2	OK	103.248	39.3751		2.62216	-1.39076	-1.65621	0.105	0.847585	no
	gene3210	ABBFA_RS16045		NC_011595.1:3443873-3444239	AB-307-70-MM	AB-307-MM-2	OK	69.8151	26.6739		2.61736	-1.38811	-1.74103	0.0828	0.756944	no
	gene3022	ABBFA_RS15105		NC_011595.1:3237242-3238556	AB-307-70-MM	AB-307-MM-2	OK	416.932	159.3		2.61728	-1.38806	-1.32104	0.21075	0.999027	no
	gene3391	ABBFA_RS16950		NC_011595.1:3632363-3633254	AB-307-70-MM	AB-307-MM-2	OK	648.98	248.869		2.60772	-1.38279	-1.3282	0.2073	0.999027	no
	gene913	ABBFA_RS04560		NC_011595.1:987801-989516	AB-307-70-MM	AB-307-MM-2	OK	9.77307	3.75361		2.60365	-1.38053	-0.864652	0.38845	0.999027	no
	gene234	ABBFA_RS01175		NC_011595.1:265237-266096	AB-307-70-MM	AB-307-MM-2	OK	9.85016	3.78575		2.6019	-1.37957	-0.658626	0.51665	0.999027	no
	gene3332	ABBFA_RS16655		NC_011595.1:3570908-3572039	AB-307-70-MM	AB-307-MM-2	OK	46.1351	17.7382		2.60089	-1.379	-1.62883	0.11125	0.86673	no
	gene1879	ABBFA_RS09390		NC_011595.1:2034587-2034749	AB-307-70-MM	AB-307-MM-2	OK	35.2095	13.5531		2.59789	-1.37734	-0.676426	0.5358	0.999027	no
	gene1587	ABBFA_RS07930		NC_011595.1:1715047-1715962	AB-307-70-MM	AB-307-MM-2	OK	12.3396	4.75346		2.59592	-1.37625	-1.64959	0.1129	0.874613	no
	gene812	ABBFA_RS04055		NC_011595.1:871143-881232	AB-307-70-MM	AB-307-MM-2	OK	854.219	329.355		2.59361	-1.37496	-1.00163	0.36305	0.999027	no
	gene2969	ABBFA_RS14840		NC_011595.1:3177986-3178808	AB-307-70-MM	AB-307-MM-2	OK	110.474	42.8554		2.57783	-1.36616	-1.6085	0.11845	0.887512	no
	gene1632	ABBFA_RS08155		NC_011595.1:1766106-1766343	AB-307-70-MM	AB-307-MM-2	OK	729.714	283.998		2.56943	-1.36145	-1.62581	0.10485	0.847585	no
	gene1815	ABBFA_RS09070		NC_011595.1:1961318-1963081	AB-307-70-MM	AB-307-MM-2	OK	12.9601	5.04509		2.56885	-1.36112	-0.455431	0.5685	0.999027	no
	gene488	ABBFA_RS02445		NC_011595.1:506415-507300	AB-307-70-MM	AB-307-MM-2	OK	118.457	46.2294		2.56237	-1.35748	-1.60856	0.11375	0.877288	no
	gene2664	ABBFA_RS13320		NC_011595.1:2855847-2856726	AB-307-70-MM	AB-307-MM-2	OK	50.2414	19.6105		2.56196	-1.35725	-1.70461	0.0865	0.778311	no
	gene1783	ABBFA_RS08910		NC_011595.1:1934713-1935943	AB-307-70-MM	AB-307-MM-2	OK	133.069	52.0751		2.55533	-1.35351	-1.50004	0.12765	0.909508	no
	gene1782	ABBFA_RS08905		NC_011595.1:1933640-1934393	AB-307-70-MM	AB-307-MM-2	OK	325.413	127.377		2.55472	-1.35317	-1.46635	0.16615	0.997094	no
	gene1406	ABBFA_RS07025		NC_011595.1:1526669-1527248	AB-307-70-MM	AB-307-MM-2	OK	27.041	10.5917		2.55304	-1.35222	-1.63897	0.1161	0.882772	no
	gene2022	ABBFA_RS10105		NC_011595.1:2176973-2179174	AB-307-70-MM	AB-307-MM-2	OK	7.10585	2.78673		2.54989	-1.35043	-0.761001	0.4828	0.999027	no
	gene40	dkgB		NC_011595.1:49902-50706	AB-307-70-MM	AB-307-MM-2	OK	58.5383	22.968		2.54869	-1.34975	-1.68885	0.0916	0.796657	no
	gene2461	ABBFA_RS12300		NC_011595.1:2655797-2656157	AB-307-70-MM	AB-307-MM-2	OK	640.056	251.592		2.54402	-1.34711	-1.49141	0.13585	0.928957	no
	gene2225	ABBFA_RS11120		NC_011595.1:2399003-2399657	AB-307-70-MM	AB-307-MM-2	OK	1.37746	0.542314		2.53997	-1.34482	-0.660453	0.5365	0.999027	no
	gene2058	ABBFA_RS10285		NC_011595.1:2214039-2214963	AB-307-70-MM	AB-307-MM-2	OK	11.8973	4.69666		2.53314	-1.34093	-1.60698	0.1219	0.892958	no
	gene2530	ABBFA_RS12645		NC_011595.1:2719930-2720149	AB-307-70-MM	AB-307-MM-2	OK	110.374	43.6775		2.52702	-1.33743	-1.51819	0.1485	0.955606	no
	gene3389	ABBFA_RS16940		NC_011595.1:3629493-3630621	AB-307-70-MM	AB-307-MM-2	OK	589.629	233.373		2.52655	-1.33717	-1.30394	0.2148	0.999027	no
	gene184	ABBFA_RS00925		NC_011595.1:209482-210364	AB-307-70-MM	AB-307-MM-2	OK	986.507	390.923		2.52353	-1.33544	-1.26872	0.2023	0.999027	no
	gene1036	ABBFA_RS05175		NC_011595.1:1130915-1131467	AB-307-70-MM	AB-307-MM-2	OK	3.46688	1.37468		2.52195	-1.33454	-0.943974	0.36755	0.999027	no
	gene2610	ABBFA_RS13055		NC_011595.1:2793683-2796364	AB-307-70-MM	AB-307-MM-2	OK	18.4959	7.35531		2.51463	-1.33035	-1.01077	0.29835	0.999027	no
	gene2065	ABBFA_RS10320		NC_011595.1:2222467-2223199	AB-307-70-MM	AB-307-MM-2	OK	13.4922	5.36979		2.51261	-1.32919	-1.48666	0.15365	0.967844	no
	gene2337	ABBFA_RS11680		NC_011595.1:2505654-2507534	AB-307-70-MM	AB-307-MM-2	OK	5.97153	2.37982		2.50924	-1.32725	-0.661347	0.29985	0.999027	no
	gene3392	ABBFA_RS16955		NC_011595.1:3633265-3634783	AB-307-70-MM	AB-307-MM-2	OK	994.374	396.293		2.50919	-1.32722	-1.16741	0.2334	0.999027	no
	gene1759	ABBFA_RS08790		NC_011595.1:1908184-1909615	AB-307-70-MM	AB-307-MM-2	OK	12.3524	4.99027		2.4753	-1.3076	-1.65634	0.09585	0.816291	no
	gene1576	ABBFA_RS07875		NC_011595.1:1704711-1706061	AB-307-70-MM	AB-307-MM-2	OK	5.7354	2.33322		2.45815	-1.29757	-1.45227	0.16325	0.989533	no
	gene2286	ABBFA_RS11425		NC_011595.1:2466871-2467645	AB-307-70-MM	AB-307-MM-2	OK	251.094	102.307		2.45432	-1.29533	-1.3804	0.18545	0.999027	no
	gene3406	ABBFA_RS17025		NC_011595.1:3649225-3649927	AB-307-70-MM	AB-307-MM-2	OK	1859.82	758.218		2.45288	-1.29448	-1.13074	0.25775	0.999027	no
	gene1951	ABBFA_RS09750		NC_011595.1:2104088-2105177	AB-307-70-MM	AB-307-MM-2	OK	23.7405	9.70289		2.44675	-1.29086	-1.65399	0.09475	0.812797	no
	gene3291	ABBFA_RS16450		NC_011595.1:3525765-3527253	AB-307-70-MM	AB-307-MM-2	OK	162.955	66.6414		2.44525	-1.28998	-1.40465	0.1765	0.999027	no
	gene2071	ABBFA_RS10350		NC_011595.1:2229845-2231462	AB-307-70-MM	AB-307-MM-2	OK	17.495	7.15679		2.44453	-1.28956	-1.61151	0.1149	0.880158	no
	gene2359	ABBFA_RS11790		NC_011595.1:2533425-2533770	AB-307-70-MM	AB-307-MM-2	OK	18.177	7.44596		2.44119	-1.28758	-1.23598	0.21585	0.999027	no
	gene2668	ABBFA_RS13340		NC_011595.1:2861185-2861461	AB-307-70-MM	AB-307-MM-2	OK	55.0045	22.5876		2.43516	-1.28401	-1.44457	0.1649	0.994819	no
	gene2546	ABBFA_RS12730		NC_011595.1:2731069-2731396	AB-307-70-MM	AB-307-MM-2	OK	12.0482	4.95928		2.42943	-1.28061	-1.04652	0.2933	0.999027	no
	gene2458	ABBFA_RS12285		NC_011595.1:2649973-2654773	AB-307-70-MM	AB-307-MM-2	OK	594.399	245.2		2.42414	-1.27747	-1.00829	0.3103	0.999027	no
	gene1953	ABBFA_RS09760		NC_011595.1:2106312-2106525	AB-307-70-MM	AB-307-MM-2	OK	108.993	45.172		2.41284	-1.27074	-1.42964	0.16835	0.999027	no
	gene2029	ABBFA_RS10140		NC_011595.1:2186191-2187583	AB-307-70-MM	AB-307-MM-2	OK	15.5128	6.43705		2.40992	-1.26898	-1.62569	0.1043	0.84592	no
	gene1775	ABBFA_RS08870		NC_011595.1:1925187-1925973	AB-307-70-MM	AB-307-MM-2	OK	35.9113	14.9082		2.40883	-1.26833	-1.62515	0.1034	0.843164	no
	gene1739	ABBFA_RS08690		NC_011595.1:1885917-1886904	AB-307-70-MM	AB-307-MM-2	OK	108.563	45.2674		2.39826	-1.26199	-1.48626	0.13925	0.93776	no
	gene2066	ABBFA_RS10325		NC_011595.1:2223201-2224516	AB-307-70-MM	AB-307-MM-2	OK	6.27651	2.64586		2.3722	-1.24622	-0.626926	0.56555	0.999027	no
	gene2802	ABBFA_RS14005		NC_011595.1:2999833-3001183	AB-307-70-MM	AB-307-MM-2	OK	564.937	239.322		2.36057	-1.23914	-1.1802	0.2327	0.999027	no
	gene1208	ABBFA_RS06035		NC_011595.1:1317253-1317859	AB-307-70-MM	AB-307-MM-2	OK	19.8228	8.42959		2.35157	-1.23363	-1.48422	0.15055	0.960673	no	LysE family translocator
	gene2045	ABBFA_RS10220		NC_011595.1:2200600-2203164	AB-307-70-MM	AB-307-MM-2	OK	10.1825	4.34052		2.34592	-1.23014	-1.21658	0.23135	0.999027	no
	gene1771	ABBFA_RS08850		NC_011595.1:1920911-1921607	AB-307-70-MM	AB-307-MM-2	OK	32.1748	13.721		2.34493	-1.22954	-1.5699	0.1171	0.884488	no
	gene2057	ABBFA_RS10280		NC_011595.1:2213493-2214003	AB-307-70-MM	AB-307-MM-2	OK	13.5783	5.79213		2.34427	-1.22914	-1.22993	0.24515	0.999027	no
	gene307	ABBFA_RS01540		NC_011595.1:328639-328715	AB-307-70-MM	AB-307-MM-2	OK	9233.74	3986.72		2.31612	-1.21171	-0.51854	0.61805	0.999027	no
	gene661	ABBFA_RS03310		NC_011595.1:690855-691737	AB-307-70-MM	AB-307-MM-2	OK	268.733	116.429		2.30813	-1.20672	-1.31583	0.20675	0.999027	no
	gene1818	ABBFA_RS09085		NC_011595.1:1965388-1966132	AB-307-70-MM	AB-307-MM-2	OK	46.2568	20.1151		2.29961	-1.20139	-1.51037	0.1408	0.941944	no
	gene1699	ABBFA_RS08490		NC_011595.1:1840821-1842081	AB-307-70-MM	AB-307-MM-2	OK	26.4687	11.5475		2.29216	-1.1967	-1.51355	0.14605	0.952105	no
	gene1682	ABBFA_RS08405		NC_011595.1:1820422-1821349	AB-307-70-MM	AB-307-MM-2	OK	22.5168	9.87583		2.27999	-1.18903	-1.52244	0.129	0.91115	no
	gene1561	ABBFA_RS07800		NC_011595.1:1688378-1689212	AB-307-70-MM	AB-307-MM-2	OK	53.5834	23.5095		2.27922	-1.18854	-1.49167	0.1348	0.925063	no
	gene1413	ABBFA_RS07060		NC_011595.1:1537090-1537594	AB-307-70-MM	AB-307-MM-2	OK	146.024	64.0713		2.27909	-1.18846	-1.41043	0.1578	0.976631	no
	gene1425	ABBFA_RS07120		NC_011595.1:1550373-1550829	AB-307-70-MM	AB-307-MM-2	OK	203.803	89.4891		2.27741	-1.18739	-1.38213	0.1814	0.999027	no
	gene1065	ABBFA_RS05320		NC_011595.1:1167963-1168434	AB-307-70-MM	AB-307-MM-2	OK	33108.3	14570		2.27236	-1.18419	-0.862394	0.4265	0.999027	no
	gene1667	ABBFA_RS08330		NC_011595.1:1802612-1803674	AB-307-70-MM	AB-307-MM-2	OK	26.2135	11.614		2.25706	-1.17445	-1.45901	0.1583	0.977432	no
	gene3033	ABBFA_RS15160		NC_011595.1:3253230-3253947	AB-307-70-MM	AB-307-MM-2	OK	255.482	113.224		2.25643	-1.17404	-1.30192	0.18665	0.999027	no
	gene1737	ABBFA_RS08680		NC_011595.1:1882924-1884175	AB-307-70-MM	AB-307-MM-2	OK	3.5443	1.57676		2.24784	-1.16854	-1.17311	0.26765	0.999027	no
	gene34	ABBFA_RS00175		NC_011595.1:44895-45273	AB-307-70-MM	AB-307-MM-2	OK	195.034	86.8182		2.24646	-1.16765	-1.44804	0.131	0.917745	no
	gene2437	ABBFA_RS12180		NC_011595.1:2625449-2625890	AB-307-70-MM	AB-307-MM-2	OK	110.893	49.3896		2.24527	-1.16689	-1.47763	0.14755	0.953119	no
	gene2281	ABBFA_RS11400		NC_011595.1:2462886-2463901	AB-307-70-MM	AB-307-MM-2	OK	6.27063	2.79434		2.24405	-1.1661	-1.23345	0.2082	0.999027	no
	gene2577	ABBFA_RS12890		NC_011595.1:2757029-2757767	AB-307-70-MM	AB-307-MM-2	OK	11.3892	5.08198		2.2411	-1.1642	-1.30225	0.20885	0.999027	no
	gene1734	ABBFA_RS08665		NC_011595.1:1880285-1880816	AB-307-70-MM	AB-307-MM-2	OK	7.32328	3.27309		2.23742	-1.16184	-1.01146	0.34635	0.999027	no
	gene2457	ABBFA_RS12280		NC_011595.1:2648912-2649962	AB-307-70-MM	AB-307-MM-2	OK	496.069	221.741		2.23716	-1.16166	-1.10844	0.29525	0.999027	no
	gene1973	ABBFA_RS09860		NC_011595.1:2125154-2126486	AB-307-70-MM	AB-307-MM-2	OK	4.27042	1.91808		2.2264	-1.15472	-1.25399	0.2096	0.999027	no
	gene1674	ABBFA_RS08365		NC_011595.1:1811391-1812037	AB-307-70-MM	AB-307-MM-2	OK	21.4669	9.65024		2.22449	-1.15348	-1.40254	0.1757	0.999027	no
	gene1735	ABBFA_RS08670		NC_011595.1:1880844-1882083	AB-307-70-MM	AB-307-MM-2	OK	4.63764	2.08508		2.2242	-1.15329	-1.25244	0.20985	0.999027	no
	gene2046	ABBFA_RS10225		NC_011595.1:2203568-2204756	AB-307-70-MM	AB-307-MM-2	OK	38.9373	17.517		2.22283	-1.1524	-1.43561	0.1422	0.943107	no
	gene554	ABBFA_RS02775		NC_011595.1:569453-570161	AB-307-70-MM	AB-307-MM-2	OK	40.9985	18.5364		2.21178	-1.14521	-1.47029	0.14005	0.939761	no
	gene781	ABBFA_RS03900		NC_011595.1:835784-839732	AB-307-70-MM	AB-307-MM-2	OK	2505.61	1132.94		2.2116	-1.14509	-0.837075	0.4424	0.999027	no
	gene1985	ABBFA_RS09920		NC_011595.1:2137037-2138748	AB-307-70-MM	AB-307-MM-2	OK	13.6102	6.16012		2.20941	-1.14366	-0.86687	0.3845	0.999027	no
	gene2902	ABBFA_RS14505		NC_011595.1:3106135-3106969	AB-307-70-MM	AB-307-MM-2	OK	316.445	143.23		2.20935	-1.14362	-1.24395	0.2316	0.999027	no
	gene2903	ABBFA_RS14510		NC_011595.1:3107265-3108153	AB-307-70-MM	AB-307-MM-2	OK	1895.95	859.704		2.20535	-1.14101	-1.006	0.2941	0.999027	no
	gene1356	ABBFA_RS06775		NC_011595.1:1474150-1475323	AB-307-70-MM	AB-307-MM-2	OK	4188.32	1900.02		2.20436	-1.14036	-0.829891	0.44805	0.999027	no
	gene834	ABBFA_RS04165		NC_011595.1:904637-905213	AB-307-70-MM	AB-307-MM-2	OK	9.25983	4.20334		2.20297	-1.13945	-1.1439	0.27425	0.999027	no
	gene1566	ABBFA_RS07825		NC_011595.1:1695806-1696220	AB-307-70-MM	AB-307-MM-2	OK	56.8208	25.7956		2.20273	-1.13929	-1.44298	0.14595	0.952009	no
	gene1305	ABBFA_RS06520		NC_011595.1:1412994-1413969	AB-307-70-MM	AB-307-MM-2	OK	11.434	5.21338		2.1932	-1.13304	-1.37564	0.1819	0.999027	no
	gene3329	ABBFA_RS16640		NC_011595.1:3568615-3569044	AB-307-70-MM	AB-307-MM-2	OK	189.606	86.6141		2.18909	-1.13033	-1.34112	0.17945	0.999027	no
	gene1103	ABBFA_RS05510		NC_011595.1:1216400-1217739	AB-307-70-MM	AB-307-MM-2	OK	38.9191	17.8366		2.18198	-1.12564	-0.10341	0.6089	0.999027	no
	gene1409	ABBFA_RS07040		NC_011595.1:1531451-1533680	AB-307-70-MM	AB-307-MM-2	OK	9.68498	4.45579		2.17357	-1.12007	-1.44058	0.15115	0.960673	no
	gene2028	ABBFA_RS10135		NC_011595.1:2184530-2185997	AB-307-70-MM	AB-307-MM-2	OK	9.22723	4.24521		2.17356	-1.12006	-1.41085	0.15635	0.972929	no
	gene1907	ABBFA_RS09530		NC_011595.1:2059504-2060140	AB-307-70-MM	AB-307-MM-2	OK	89.0908	41.1205		2.16658	-1.11542	-1.38343	0.1506	0.960673	no
	gene1680	ABBFA_RS08395		NC_011595.1:1819231-1819819	AB-307-70-MM	AB-307-MM-2	OK	64.6014	29.8338		2.16538	-1.11462	-1.40295	0.1712	0.999027	no
	gene784	ABBFA_RS03915		NC_011595.1:841837-843969	AB-307-70-MM	AB-307-MM-2	OK	643.39	297.213		2.16474	-1.1142	-0.875858	0.3852	0.999027	no
	gene1762	ABBFA_RS08805		NC_011595.1:1911662-1912406	AB-307-70-MM	AB-307-MM-2	OK	10.884	5.02878		2.16434	-1.11392	-1.24392	0.2255	0.999027	no
	gene2587	ABBFA_RS12940		NC_011595.1:2768717-2769626	AB-307-70-MM	AB-307-MM-2	OK	588.233	272.262		2.16054	-1.11139	-1.06989	0.2988	0.999027	no
	gene1672	ABBFA_RS08355		NC_011595.1:1805400-1810283	AB-307-70-MM	AB-307-MM-2	OK	17.039	7.93882		2.14629	-1.10185	-0.52231	0.38825	0.999027	no
	gene2860	ABBFA_RS14295		NC_011595.1:3062635-3063691	AB-307-70-MM	AB-307-MM-2	OK	10.4032	4.88431		2.12992	-1.0908	-1.31745	0.2015	0.999027	no
	gene533	ABBFA_RS02670		NC_011595.1:550846-551350	AB-307-70-MM	AB-307-MM-2	OK	83.5364	39.3076		2.1252	-1.0876	-1.37181	0.1831	0.999027	no
	gene1018	ABBFA_RS05085		NC_011595.1:1108833-1109205	AB-307-70-MM	AB-307-MM-2	OK	50.9079	23.9556		2.12509	-1.08753	-1.32224	0.2005	0.999027	no
	gene237	ABBFA_RS01190		NC_011595.1:266680-267007	AB-307-70-MM	AB-307-MM-2	OK	62.9183	29.7557		2.1145	-1.08031	-1.30975	0.20935	0.999027	no
	gene1754	ABBFA_RS08765		NC_011595.1:1903868-1905155	AB-307-70-MM	AB-307-MM-2	OK	210.321	99.5356		2.11302	-1.07931	-1.15905	0.2458	0.999027	no
	gene1875	ABBFA_RS09370		NC_011595.1:2032038-2032755	AB-307-70-MM	AB-307-MM-2	OK	18.7435	8.8756		2.1118	-1.07847	-1.31063	0.20125	0.999027	no
	gene3407	ABBFA_RS17030		NC_011595.1:3650240-3650714	AB-307-70-MM	AB-307-MM-2	OK	144.72	68.6589		2.10781	-1.07574	-1.27	0.2038	0.999027	no
	gene1334	ABBFA_RS06665		NC_011595.1:1452075-1452528	AB-307-70-MM	AB-307-MM-2	OK	73.2482	34.7825		2.10589	-1.07443	-1.38092	0.16825	0.999027	no
	gene2854	ABBFA_RS14265		NC_011595.1:3056055-3056607	AB-307-70-MM	AB-307-MM-2	OK	5.77813	2.74937		2.10162	-1.0715	-0.926103	0.37835	0.999027	no
	gene2719	ABBFA_RS13595		NC_011595.1:2916879-2917755	AB-307-70-MM	AB-307-MM-2	OK	64.4125	30.6556		2.10117	-1.07119	-1.265	0.2027	0.999027	no
	gene2743	ABBFA_RS13710		NC_011595.1:2942639-2942903	AB-307-70-MM	AB-307-MM-2	OK	233.095	110.944		2.10101	-1.07108	-1.34187	0.1898	0.999027	no
	gene1180	ABBFA_RS05895		NC_011595.1:1293585-1295418	AB-307-70-MM	AB-307-MM-2	OK	78.9195	37.5969		2.0991	-1.06977	-1.19142	0.23025	0.999027	no
	gene2280	ABBFA_RS11395		NC_011595.1:2462886-2463901	AB-307-70-MM	AB-307-MM-2	OK	32.8421	15.6634		2.09674	-1.06815	-0.257958	0.54575	0.999027	no
	gene1636	ABBFA_RS08175		NC_011595.1:1768600-1769080	AB-307-70-MM	AB-307-MM-2	OK	114.474	54.6282		2.09551	-1.0673	-1.33238	0.17615	0.999027	no
	gene2499	ABBFA_RS12490		NC_011595.1:2691344-2696026	AB-307-70-MM	AB-307-MM-2	OK	6.52129	3.11662		2.09242	-1.06517	-0.237332	0.72085	0.999027	no
	gene2921	ABBFA_RS14600		NC_011595.1:3126335-3126713	AB-307-70-MM	AB-307-MM-2	OK	86.6816	41.5217		2.08762	-1.06186	-1.36477	0.1718	0.999027	no
	gene1621	ABBFA_RS08100		NC_011595.1:1752746-1753616	AB-307-70-MM	AB-307-MM-2	OK	7.03945	3.37294		2.08704	-1.06145	-1.16445	0.2426	0.999027	no
	gene2060	ABBFA_RS10295		NC_011595.1:2215203-2218072	AB-307-70-MM	AB-307-MM-2	OK	28.6794	13.7509		2.08564	-1.06049	-0.970786	0.3418	0.999027	no
	gene365	ABBFA_RS01830		NC_011595.1:390357-390945	AB-307-70-MM	AB-307-MM-2	OK	41.8321	20.0985		2.08135	-1.05752	-1.35935	0.17595	0.999027	no
	gene953	ABBFA_RS04760		NC_011595.1:1026767-1027469	AB-307-70-MM	AB-307-MM-2	OK	111.371	53.5242		2.08076	-1.05711	-1.23777	0.23645	0.999027	no
	gene715	ABBFA_RS03580		NC_011595.1:742262-742724	AB-307-70-MM	AB-307-MM-2	OK	787.965	379.843		2.07445	-1.05273	-1.12823	0.25605	0.999027	no
	gene1774	ABBFA_RS08865		NC_011595.1:1924099-1925158	AB-307-70-MM	AB-307-MM-2	OK	138.585	66.9693		2.06938	-1.0492	-1.17385	0.23935	0.999027	no
	gene1622	ABBFA_RS08105		NC_011595.1:1753673-1754903	AB-307-70-MM	AB-307-MM-2	OK	31.4605	15.2143		2.06782	-1.04811	-1.31821	0.1883	0.999027	no
	gene1296	ABBFA_RS06475		NC_011595.1:1405696-1406701	AB-307-70-MM	AB-307-MM-2	OK	48.152	23.4018		2.05762	-1.04098	-1.29252	0.1739	0.999027	no
	gene926	rnc		NC_011595.1:1001345-1002384	AB-307-70-MM	AB-307-MM-2	OK	160.924	78.2828		2.05568	-1.03961	-0.924857	0.34405	0.999027	no
	gene1081	ABBFA_RS05400		NC_011595.1:1192486-1193871	AB-307-70-MM	AB-307-MM-2	OK	123.498	60.2381		2.05016	-1.03574	-0.624	0.5386	0.999027	no
	gene2575	ABBFA_RS12880		NC_011595.1:2756305-2756614	AB-307-70-MM	AB-307-MM-2	OK	70.249	34.3222		2.04675	-1.03333	-1.25472	0.22885	0.999027	no
[truncated: 1,519 more rows]
