# Supplementary material for: An Evaluation of BfmR-Regulated Antimicrobial Resistance in the Extensively Drug Resistant (XDR) Acinetobacter baumannii Strain HUMC1
Source: Front Microbiol. 2020 Oct 29;11:595798. doi: 10.3389/fmicb.2020.595798 (PMC7658413; doi:10.3389/fmicb.2020.595798)
Supplement: Supplementary file 3 [file Table_2.XLSX]

## Sheet: Sheet1
Supplemental Table 2
Cluster of orthologous groups
		gene_id	gene_locus	old_gene_locus	locus	putative_function
Amino acid transport and metabolism		gene64	ABBFA_RS00325	ABBFA_000065	NC_011595.1:70491-71547	4-hydroxyphenylpyruvate dioxygenase(produces homogentisate-?pigment(known in Burkholderia)- protects from oxidative stress)
(12/158)		gene69	ABBFA_RS00350	ABBFA_000070	NC_011595.1:75541-76930	aromatic amino acid transporter AroP-aromatic AA and histidine transporter(assimilation of external histidine and aromatic amino acids to avoid the high energy cost of the biosynthesis of these amino acids)
		gene75	ABBFA_RS00380	ABBFA_000076	NC_011595.1:82259-83936	urocanate hydratase-catobolizing hisidine for substrate into the pyrimidine biosynthetic pathway
		gene76	ABBFA_RS00385	ABBFA_000077	NC_011595.1:84023-85562	Histidine ammonia-lyase:catobolizing hisidine for substrate into the pyrimidine biosynthetic pathway
		gene77	ABBFA_RS00390	ABBFA_000078	NC_011595.1:85626-87039	proline specific permease
		gene79	ABBFA_RS00400	ABBFA_000080	NC_011595.1:88306-89227	formimidoylglutamase
		gene1211	ABBFA_RS06050	ABBFA_001222	NC_011595.1:1320412-1321648	sodium/glutamate symporter(glutamate permeases)-sodium induced uptake of extracellular glutamate
		gene1452	ABBFA_RS07255	ABBFA_001462	NC_011595.1:1578637-1579882	D amino acid dehydrogenase- ?may trigger biofilm dissesembly
		gene2227	ABBFA_RS11130	ABBFA_002254	NC_011595.1:2400728-2401892	Glutathione dependent formaldehyde dehydrogenase(similar to alcohol dehydrogenase)- epression dependent on iron concentration of the culture media
		gene2236	ABBFA_RS11175	ABBFA_002263	NC_011595.1:2408472-2411774	Allophonate hydrolase(not urease)- functions in bacterial cyanuric acid metabolism, Biotin dependent carboxylase uncharacterized domain protein
		gene3395	ABBFA_RS16970	ABBFA_003419	NC_011595.1:3637688-3639128	Alanine glycine permease(Amino acid transporter)
		gene3398	ABBFA_RS16985	ABBFA_003422	NC_011595.1:3640784-3642050	D amino acid dehydrogenase small subunit/FAD dependent oxidoreductase-NADP+binding protein
Carbohydrate transport and metabolism		gene53	ABBFA_RS00270	ABBFA_000054	NC_011595.1:59653-60826	Glucose / Sorbosone dehydrogenase family protein(carbohydrate metabolism)
(10/158)		gene267	ABBFA_RS01340	ABBFA_000266	NC_011595.1:288820-289510	Aquaporin-porin
		gene1002	ABBFA_RS05005	ABBFA_001007	NC_011595.1:1089542-1091264	Pyruvate decarboxylase(key enzyme in alcoholic fermentation, carbohydrate metabolism and transport)
		gene1202	ABBFA_RS06005	ABBFA_001213	NC_011595.1:1313209-1315081	N-acetylglucosaminylphosphatidylinositol deacetylase
		gene1230	ABBFA_RS06145	ABBFA_001241	NC_011595.1:1337413-1338901	Proline/betaine transporter(MFS superfamily- uniporter/cotransporter). Proline porter II, Glycine betaine(osmoprotectant) transporter
		gene1623	ABBFA_RS08110	ABBFA_001635	NC_011595.1:1755334-1756642	sorbosone dehydrogenase(carbohydrate transport and metabolism)
		gene2256	ABBFA_RS11275	ABBFA_002286	NC_011595.1:2437126-2438431	MFS transporter
		gene2623	ABBFA_RS13115	ABBFA_002646	NC_011595.1:2811841-2812987	galactose mutarotase/aldose 1-epimerase(galactose metabolism)
		gene2784	ABBFA_RS13915	ABBFA_002808	NC_011595.1:2975242-2977512	Trehalose 6 phosphate phosphatase(synthesis of trehalose-osmoprotectant-dessication tolerance)
		gene2785	ABBFA_RS13920	ABBFA_002809	NC_011595.1:2975242-2977512	trehalose-6-phosphate synthase(synthesis of trehalose-osmoprotectant-dessication tolerance)
Cell cycle control, cell division, chromosome partitioning
(0/158)
Cell motility		gene320	ABBFA_RS01605	ABBFA_000319	NC_011595.1:343405-345842	pilus assembly protein PilM
(8/158)		gene321	ABBFA_RS01610	ABBFA_000320	NC_011595.1:343405-345842	membrane protein - fimbrial assembly protein pilN
		gene322	ABBFA_RS01615	ABBFA_000321	NC_011595.1:343405-345842	hypothetical protein / pilus assembly protein, PilO / putative membrane protein (ComO)
		gene323	ABBFA_RS01620	ABBFA_000322	NC_011595.1:345852-346380	UDP-N-acetylmuramoyl-tripeptide--D-alanyl-D- alanine ligase
		gene334	ABBFA_RS01675	ABBFA_000333	NC_011595.1:361405-361879	prepilin-type cleavage/methylation domain-containing protein
		gene656	ABBFA_RS03285	ABBFA_000649	NC_011595.1:681411-681948	chemotaxis protein CheW
		gene1225	ABBFA_RS06120	ABBFA_001236	NC_011595.1:1331182-1335515	putative type I pili usher protein, protein CsuD(bioflim production)
		gene1365	ABBFA_RS06820	ABBFA_001377	NC_011595.1:1485009-1488479	Fimbrial protein
Cell wall/membrane/envelope biogenesis		gene492	ABBFA_RS02465	ABBFA_000490	NC_011595.1:510741-512685	lytic transglycosylase(check the article-has many functions-can be a drug target)
(5/158)		gene2579	ABBFA_RS12900	ABBFA_002601	NC_011595.1:2758626-2759106	copper homeostasis protein cutF precursor-involved in copper resistance.
		gene2706	ABBFA_RS13530	ABBFA_002730	NC_011595.1:2904264-2904918	OmpA family protein
		gene3376	ABBFA_RS16875	ABBFA_003400	NC_011595.1:3607401-3610027	UDP-N-acetylmuramoyl-tripeptide--D-alanyl-D- alanine ligase
		gene3397	ABBFA_RS16980	ABBFA_003421	NC_011595.1:3639660-3640764	alanine racemase-a pyridoxal 5'-phosphate dependent enzyme that is responsible for racemization between enantiomers of alanine; D-alanine requisite for cell wall
Coenzyme transport and metabolism		gene3375	ABBFA_RS16870	ABBFA_003399	NC_011595.1:3607401-3610027	phosphopantetheine-protein transferase
(2/158)		gene2081	ABBFA_RS10400	ABBFA_002104	NC_011595.1:2241137-2241617	Competence/damage inducible protein CinA
Defense mechanisms		gene324	ABBFA_RS01625	ABBFA_000323	NC_011595.1:346442-348608	type IV pilus secretin PilQ
(3/158)		gene607	ABBFA_RS03040	ABBFA_000598	NC_011595.1:627645-628287	Alkyl hydroperoxide reductase subunit AhpC (peroxiredoxin)- antioxidant mechanisms-protects from oxidative burst by macrophages.
		gene3396	ABBFA_RS16975	ABBFA_003420	NC_011595.1:3639290-3639650	Hypothetical protein
Energy production and conversion		gene181	ABBFA_RS00910	ABBFA_000181	NC_011595.1:204712-206428	cation acetate symporter
(6/158)		gene285	ABBFA_RS01430	ABBFA_000284	NC_011595.1:301054-302569	Acetyl CoA hydrolase,succinate CoA transferase (pyruvate metabolism)
		gene2032	ABBFA_RS10155	ABBFA_002052	NC_011595.1:2190646-2193089	bacterial cytochrome ubiquinol oxidase- component of the aerobic respiratory chain that predominates when cells are grown at low aeration
		gene2980	ABBFA_RS14895	ABBFA_003002	NC_011595.1:3188872-3191629	aconitate hydratase(TCA cycle enzyme)
		gene3029	ABBFA_RS15140	ABBFA_003051	NC_011595.1:3247368-3248571	acetate kinase - AckA-? Promotes redox homeostasis via acetate production
		gene3030	ABBFA_RS15145	ABBFA_003052	NC_011595.1:3248613-3250758	Endonuclease, Endonuclease/exonuclease/phosphatase family protein(DNA repair). Biocyc: phosphate acetyltransferase
Extracellular structures		gene1224	ABBFA_RS06115	ABBFA_001235	NC_011595.1:1331182-1335515	Protein CsuC-P pilus assembly protein, chaperone PapD
(2/158)		gene1364	ABBFA_RS06815	ABBFA_001376	NC_011595.1:1484295-1485000	pilus assembly protein
Function unkown		gene180	ABBFA_RS00905	ABBFA_000180	NC_011595.1:204378-204711	hypothetical protein-Putative membrane protein,PF04341 family protein,DUF 485 family,Inner membrane protein YjcH
(5/158)		gene1366	ABBFA_RS06825	ABBFA_001378	NC_011595.1:1485009-1488479	Hypothetical protein / spore coat protein SpoU
		gene2237	ABBFA_RS11180	ABBFA_002264	NC_011595.1:2411806-2412613	DUF1445 domain-containing protein-hypothetical protein possibly connected to lactam utilization and allophanate hydrolase
		gene2308	ABBFA_RS11535	ABBFA_002337	NC_011595.1:2483355-2483949	Hypothetical protein / putative exported protein, PF13628 domain protein,FIG00351328
		gene3072	ABBFA_RS15355	ABBFA_003094	NC_011595.1:3291403-3291976	Hypothetical protein
General function prediction only		gene625	ABBFA_RS03130	ABBFA_000618	NC_011595.1:649846-650290	VOC(vicinal oxygen chelate) family protein
(6/158)		gene1631	ABBFA_RS08150	ABBFA_001643	NC_011595.1:1764340-1765723	N-acyl-L-amino acid amidohydrolase-thermostable carboxypepidase
		gene2078	ABBFA_RS10385	ABBFA_002101	NC_011595.1:2236279-2237158	NAD(P)-dependent oxidoreductase
		gene2187	ABBFA_RS10930	ABBFA_002214	NC_011595.1:2357510-2357945	hemolysin
		gene2238	ABBFA_RS11185	ABBFA_002265	NC_011595.1:2412624-2413389	Hypothetical protein / LamB/YcsF family protein(lactam utilization protein), glycoside hydrolase/deacetylase(Selective hydrolysis of glycosidic bonds is therefore crucial for energy uptake, cell wall expansion and degradation, and turnover of signalling molecules)
		gene3378	ABBFA_RS16885	ABBFA_003402	NC_011595.1:3610080-3614999	RND transporter (Resistance-nodulation-cell division superfamily) efflux pumps, cytoplamsic membrane, involved in homeostasis, removal of toxic compounds, export of virulence determinats, They have a broad substrate spectrum and can lead to the diminished activity of unrelated drug classes if over-expressed.
Inorganic ion transport and metabolism		gene289	ABBFA_RS01450	ABBFA_000288	NC_011595.1:308305-310495	sulfate permease( inorganic anion uptake transporters or anion:anion exchange transporters)
(2/158)		gene2239	ABBFA_RS11190	ABBFA_002266	NC_011595.1:2413423-2414656	Hypothetical protein / natural resistance associated macrophage protein-Mn2+ and Fe2+ transporters of NRAMP family
Intracellular trafficking, secretion and vesicular transport
(0/158)
Lipid transport and metabolism		gene1100	ABBFA_RS05495	ABBFA_001110	NC_011595.1:1210909-1213375	Acyl CoA dehydrogenase
(4/158)		gene1552	ABBFA_RS07755	ABBFA_001561	NC_011595.1:1681287-1681959	3-oxoadipate CoA-transferase subunit A
		gene3381	ABBFA_RS16900	ABBFA_003405	NC_011595.1:3615023-3621030	acyl-CoA dehydrogenase
		gene3382	ABBFA_RS16905	ABBFA_003406	NC_011595.1:3621062-3622952	acyl-CoA synthetase
Mobilome: prophages, transposons
(0/158)
Nucleotide transport and metabolism		gene1963	ABBFA_RS09810	ABBFA_001980	NC_011595.1:2115836-2117252	Cytosine permease(transmembrane protein required for cytosine transport into the cell)
(2/158)		gene2875	ABBFA_RS14370	ABBFA_002899	NC_011595.1:3082145-3083141	Adenosine deaminase(purine metabolism)
Posttranslational modification, protein turnover, chaperones		gene67	ABBFA_RS00340	ABBFA_000068	NC_011595.1:73256-75183	Glutathione S transferase,Maleylacetoacetate isomerase-GST are cytosolic dimeric proteins involved in detoxification by catalyzing conjugation of glutathione.
(3/158)		gene1487	ABBFA_RS07430	ABBFA_001497	NC_011595.1:1613436-1614075	ACR protein,putative N-acetyltransferase YedL,DUF159 family protein
		gene2561	ABBFA_RS12810	ABBFA_002582	NC_011595.1:2742102-2743212	Hypothetical protein / DUF306 family protein,META domain protein.
Replication, recombinaton and repair
(0/158)
RNA processing and modification
(0/158)
Secondary metabolites biosynthesis, transport and catabolism		gene66	ABBFA_RS00335	ABBFA_000067	NC_011595.1:72690-73239	Glyoxalase(detoxification of methylglyoxal and the other reactive aldehydes that are produced as a normal part of metabolism),putative homogentisate 1,2-dioxygenase.
(3/158)		gene78	ABBFA_RS00395	ABBFA_000079	NC_011595.1:87090-88296	imidazolonepropionase-catobolizing hisidine for substrate into the pyrimidine biosynthetic pathway
		gene3379	ABBFA_RS16890	ABBFA_003403	NC_011595.1:3615023-3621030	non-ribosomal peptide synthetase
Signal transduction mechanisms		gene2841	ABBFA_RS14200	ABBFA_002865	NC_011595.1:3039957-3041607	two-component sensor histidine kinase (rstB)
(3/158)		gene2842	ABBFA_RS14205	ABBFA_002866	NC_011595.1:3041639-3042559	DNA-binding response regulator;two-component regulatory activator (OmpR family);Transcriptional regulatory protein rstA (bfmR)
		gene3385	ABBFA_RS16920	ABBFA_003409	NC_011595.1:3625544-3626096	N-acylhomoserine lactone synthase
Transcription
(0/158)
Translation, ribosomal structure and biogenesis
(0/158)
Unknown Function, not in a COD category		gene51	ABBFA_RS00260	ABBFA_000052	NC_011595.1:58732-58891	DUF1328 domain-containing protein
(55/158)		gene263	ABBFA_RS01320	ABBFA_000261	NC_011595.1:285849-286293	hypothetical protein / signal peptide protein
		gene363	ABBFA_RS01820	ABBFA_000361	NC_011595.1:389616-389985	hypothetical protein
		gene366	ABBFA_RS01835	ABBFA_000364	NC_011595.1:391169-391535	Hypothetical protein
		gene373	ABBFA_RS01870	ABBFA_000371	NC_011595.1:398855-399419	Hypothetical protein
		gene384	ABBFA_RS01925	ABBFA_000382	NC_011595.1:412658-413420	hypothetical protein
		gene495	ABBFA_RS02480	ABBFA_000493	NC_011595.1:514766-515012	Hypothetical protein / DUF2789 domain-containing protein
		gene745	ABBFA_RS03730	ABBFA_000740	NC_011595.1:775668-776457	DUF3298 domain-containing protein
		gene905	ABBFA_RS04520	ABBFA_000904	NC_011595.1:981857-982274	Hypothetical protein
		gene1017	ABBFA_RS05080	ABBFA_001022	NC_011595.1:1108263-1108680	hypothetical protein
		gene1171	ABBFA_RS05850	ABBFA_001181	NC_011595.1:1285774-1286155	hypothetical protein
	x	gene1205	ABBFA_RS06020	ABBFA_01182	NC_011595.1:1315365-1315731	DNA-binding protein, protein_id="WP_041171439.1
		gene1199	ABBFA_RS05990	ABBFA_001210	NC_011595.1:1311576-1311810	hypothetical protein
		gene1200	ABBFA_RS05995	ABBFA_001211	NC_011595.1:1312069-1313202	hypothetical protein
		gene1271	ABBFA_RS06350	ABBFA_001281	NC_011595.1:1377458-1377689	Hypothetical protein
	x	gene1387	ABBFA_RS06930	ABBFA_01360	NC_011595.1:1506907-1507039	hypothetical protein
		gene1363	ABBFA_RS06810	ABBFA_001375	NC_011595.1:1483692-1484223	Hypothetical protein
		gene1381	ABBFA_RS06900	ABBFA_001393	NC_011595.1:1500922-1501393	Hypothetical protein
		gene1493	ABBFA_RS07460	ABBFA_001503	NC_011595.1:1620700-1621207	tetratricopeptide repeat protein
		gene1510	ABBFA_RS07545	ABBFA_001520	NC_011595.1:1637278-1637638	Hypothetical protein
		gene1624	ABBFA_RS08115	ABBFA_001636	NC_011595.1:1756654-1757080	Hypothetical protein / putative N-acetyltransferase YedL.
	x	gene1714	ABBFA_RS08565	ABBFA_01680	NC_011595.1:1859594-1859771	Hypothetical protein
		gene1707	ABBFA_RS08530	ABBFA_001722	NC_011595.1:1851408-1853280	Hypothetical protein
		gene1710	ABBFA_RS08545	ABBFA_001725	NC_011595.1:1855881-1856349	Hypothetical protein
		gene1713	ABBFA_RS08560	ABBFA_001728	NC_011595.1:1859104-1859341	putative uncharaterized protein,FIG00350577.
		gene1797	ABBFA_RS08980	ABBFA_001814	NC_011595.1:1946944-1947181	Hypothetical protein
		gene1962	ABBFA_RS09805	ABBFA_001979	NC_011595.1:2115121-2115586	Hypothetical protein
	x	gene2086	ABBFA_RS10425	ABBFA_02050	NC_011595.1:2243638-2243782	Hypothetical protein,Putative lipoprotein
		gene2077	ABBFA_RS10380	ABBFA_002100	NC_011595.1:2235724-2236138	Hypothetical protein putative N-acetyltransferase YedL??
		gene2080	ABBFA_RS10395	ABBFA_002103	NC_011595.1:2239412-2240822	Hypothetical protein / Iron containing redox enzyme,Heme oxygenase like protein (heme degradation)
		gene2082	ABBFA_RS10405	ABBFA_002105	NC_011595.1:2241901-2242123	Hypothetical protein / TPR repeat containing protein
		gene2083	ABBFA_RS10410	ABBFA_002106	NC_011595.1:2242229-2242547	Hypothetical proteion / putative surface antigen,putative N-acetyltransferase YedL
		gene2085	ABBFA_RS10420	ABBFA_002108	NC_011595.1:2242940-2243369	Hypothetical protein / TRP repeat containing protein-role in virulence(translocation of virulence factors into host cells, adhesion to host cells, and blocking of phagolysosomal maturation)
	x	gene2302	ABBFA_RS11505	ABBFA_02261	NC_011595.1:2479702-2479981	Hypothetical protein
		gene2251	ABBFA_RS11250	ABBFA_002279	NC_011595.1:2431200-2431659	Hypothetical protein
		gene2300	ABBFA_RS11495	ABBFA_002330	NC_011595.1:2478321-2478666	Hypothetical protein
		gene2301	ABBFA_RS11500	ABBFA_002331	NC_011595.1:2478974-2479433	Hypothetical protein
		gene2304	ABBFA_RS11515	ABBFA_002333	NC_011595.1:2480470-2480788	Hypothetical protein
		gene2313	ABBFA_RS11560	ABBFA_002341	NC_011595.1:2487935-2488280	Hypothetical protein
		gene2314	ABBFA_RS11565	ABBFA_002342	NC_011595.1:2488572-2489031	Hypothetical protein
		gene2330	ABBFA_RS11645	ABBFA_002358	NC_011595.1:2499663-2500020	Hypothetical protein
		gene2356	ABBFA_RS11775	ABBFA_002384	NC_011595.1:2529408-2530824	Hypotheetical protein / OmpA family protein
		gene2654	ABBFA_RS13270	ABBFA_002677	NC_011595.1:2843287-2843488	Hypothetical protein
		gene2673	ABBFA_RS13365	ABBFA_002697	NC_011595.1:2867118-2867403	helix-turn-helix domain-containing protein
		gene2808	ABBFA_RS14035	ABBFA_002832	NC_011595.1:3006103-3006604	Hypothetical protein
		gene2818	ABBFA_RS14085	ABBFA_002842	NC_011595.1:3016193-3017870	Hypothetical protein
		gene2819	ABBFA_RS14090	ABBFA_002843	NC_011595.1:3018097-3018325	Hypothetical protein
		gene2840	ABBFA_RS14195	ABBFA_002864	NC_011595.1:3039582-3039936	Hypothetical protein
		gene3205	ABBFA_RS16020	ABBFA_003229	NC_011595.1:3437632-3438673	hypothetical protein / putative lipoprotein
		gene3213	ABBFA_RS16060	ABBFA_003237	NC_011595.1:3446259-3447399	Hypothetical protein / putative selenocysteine synthase,hypothetical protein
		gene3221	ABBFA_RS16100	ABBFA_003245	NC_011595.1:3455026-3455383	Hypothetical protein
		gene3222	ABBFA_RS16105	ABBFA_003246	NC_011595.1:3455596-3455962	Hypothetical protein / DNA transfer protein p32
		gene3377	ABBFA_RS16880	ABBFA_003401	NC_011595.1:3610080-3614999	hypothetical protein / porin
		gene3479	ABBFA_RS17390	ABBFA_003500	NC_011595.1:3730744-3731071	Hypothetical protein
		gene3480	ABBFA_RS17395	ABBFA_003501	NC_011595.1:3731244-3731475	Hypothetical protein
Other genes, not in a COD category		gene68	ABBFA_RS00345	ABBFA_000069	NC_011595.1:73256-75183	fumarylacetoacetase(catalyzes the final step of tyrosine and phenylalanine catabolism for entry into citric acid cycle)
(27/158)		gene164	ABBFA_RS00825	ABBFA_000164	NC_011595.1:185467-186235	outer membrane protein
		gene345	ABBFA_RS01730	ABBFA_000343	NC_011595.1:370976-372793	pilus assembly protein PilW
		gene346	ABBFA_RS01735	ABBFA_000344	NC_011595.1:370976-372793	hypothetical protein / putative type IV fimbrial biogenesis protein
		gene358	ABBFA_RS01795	ABBFA_000356	NC_011595.1:384105-384549	hemerythrin oxygen transport
		gene620	ABBFA_RS03105	ABBFA_000612	NC_011595.1:643247-644501	Carbohydrate selective porin/porin B-OprB porin-present in outer membrane for carbohydrate uptake
		gene663	ABBFA_RS03320	ABBFA_000656	NC_011595.1:693133-693274	entericidin B
		gene909	ABBFA_RS04540	ABBFA_000908	NC_011595.1:984904-985645	Hypothetical protein / CarO imipenem resistance-100% aa identity with CarO; carbapenem-associated resistance protein precurser;heat-modifiable protein
		gene1203	ABBFA_RS06010	ABBFA_001214	NC_011595.1:1313209-1315081	SAM-dependent methyltransferase, ubiquinone ??? Not this methyltransferase biosynthesis O-methyltransferase(regulatory role in protein-protein interactions, protein-DNA interactions, and protein activation)
		gene1204	ABBFA_RS06015	ABBFA_001215	NC_011595.1:1313209-1315081	Glycosyltransferase-lipopolysaccharide core biosynthesis
		gene1221	ABBFA_RS06100	ABBFA_001232	NC_011595.1:1329493-1330030	Csu fimbrial major subunit CsuAB
		gene1222	ABBFA_RS06105	ABBFA_001233	NC_011595.1:1330104-1330653	Protein CsuA (biofilm production)
		gene1379	ABBFA_RS06890	ABBFA_001391	NC_011595.1:1498723-1499959	mechanosensitive ion channel protein MscS(conductance pores that open on mechanical stimuli-Under extreme turgor in bacteria, non selective MSCs such as MSCL and MSCS serve as safety valves to prevent lysis)			BLAST: same as biocyc
		gene1388	ABBFA_RS06935	ABBFA_001401	NC_011595.1:1507469-1507901	Hypothetical protein / DNA breaking-rejoining protein,Putative N-acetyl transferase YedL,Protein ycgK precursor,Inhibitor of g-type lysozyme precursor(inhibits the lytic effect of lyzozyme and facilitates host infection) biocyc: hypothetical
		gene1488	ABBFA_RS07435	ABBFA_001498	NC_011595.1:1614429-1615872	quinoprotein glucose dehydrogenase(Pentose phosphate pathway-anabolic)
		gene1686	ABBFA_RS08425	ABBFA_001702	NC_011595.1:1824230-1825145	alpha/beta hydrolase
		gene2076	ABBFA_RS10375	ABBFA_002099	NC_011595.1:2234004-2235240	Stress induced protein, Stress induced bacterial acidophilic protein
		gene2235	ABBFA_RS11170	ABBFA_002262	NC_011595.1:2408472-2411774	Acetyl/propionyl CoA carboxylase(biotin dependent carboxylases-important enzymes in Krebs cycle-biotin analogues being studied as antimicrobial targets in staph)
		gene2382	ABBFA_RS11905	ABBFA_002411	NC_011595.1:2559128-2559356	benzoate/H(+) symporter BenE
		gene2768	ABBFA_RS13835	ABBFA_002792	NC_011595.1:2962446-2962920	LysM domain/BON superfamily protein-peptidoglycan-binding protein LysM
		gene3380	ABBFA_RS16895	ABBFA_003404	NC_011595.1:3615023-3621030	acyl carrier protein
Note: The old locus numbers for 10 genes marked with x are		gene3502	ABBFA_RS17505	ABBFA_003523	NC_011595.1:3753852-3754104	GlsB/YeaQ/YmgE family stress response membrane protein
taken from the AB307-0294 reference sequence (accession NZ_CP001172 NZ_CP024911) since	x	gene2079	ABBFA_RS10540	ABBFA_02072	NC_011595.1:2237213-2239352	katE
they are no longer present in the obsolete sequence (accession NC_011595.1)	x	gene921	ABBFA_RS04600	ABBFA_00900	NC_011595.1:996483-997859	Serine protease
The coordinates in this table do not match the coordinates in the AB307-0294 reference sequence.	x	gene2312	ABBFA_RS11555	ABBFA_02271	NC_011595.1:2485522-2487838	Phage head morphogenesis protein
	x	gene344	ABBFA_RS01725	ABBFA_00335	NC_011595.1:369948-370976	type IV pilus modification protein PilV
	x	gene1516	ABBFA_RS07575	ABBFA_01485	NC_011595.1:1641318-1641420	PTS transporter subunit EIIC
